# Supplementary material for: Uncovering genetic mechanisms of kidney aging through transcriptomics, genomics, and epigenomics
Source: Kidney Int. 2019 Mar;95(3):624–35. doi: 10.1016/j.kint.2018.10.029 (PMC6390171; doi:10.1016/j.kint.2018.10.029)
Supplement: Table S1 — Meta-analysis of association between renal genes and age in the TRANSLATE Study and TCGA. [file mmc8.xlsx]

## Sheet: Sheet1
Table S1. Meta-analysis of association between renal genes and age in TRANSLATE Study and TCGA. β (age) – age regression coefficient, SE – standard error, FDR – false discovery rate.
							TRANSLATE Study
Number	Ensembl gene ID	Gene symbol	Chromosome	Gene start	Gene end		β (age)	SE	P-value	FDR
1	ENSG00000178163	ZNF518B	4	10441498	10459034		-0.0171028	0.00320208	4.26e-07	0.00318825
2	ENSG00000244694	PTCHD4	6	47845764	48036425		0.0260191	0.00619593	5.07e-05	0.0634362
3	ENSG00000107130	NCS1	9	132934857	132999583		0.0150027	0.00401708	0.000285189	0.173405
4	ENSG00000144214	LYG1	2	99900701	99921205		0.01853	0.00387827	4.91e-06	0.0184026
5	ENSG00000225329	LHFPL3-AS2	7	104535075	104567092		-0.0151232	0.00320286	6.21e-06	0.0186175
6	ENSG00000013016	EHD3	2	31457203	31492313		-0.0142769	0.00383092	0.000293417	0.173405
7	ENSG00000120314	WDR55	5	140044261	140053709		0.000153895	0.00673856	0.981816	0.947523
8	ENSG00000162366	PDZK1IP1	1	47649265	47656716		0.0100008	0.00239372	5.5e-05	0.0634362
9	ENSG00000134817	APLNR	11	57001051	57004788		-0.0138557	0.00404671	0.000837087	0.24461
10	ENSG00000138798	EGF	4	110834040	110933422		-0.010469	0.00243276	3.38e-05	0.0506432
11	ENSG00000189292	FAM150B	2	279558	288851		0.014916	0.00502038	0.00356476	0.404594
12	ENSG00000164756	SLC30A8	8	117962512	118188953		-0.0277754	0.00490366	9.76e-08	0.00146232
13	ENSG00000121900	TMEM54	1	33360195	33367039		0.00619923	0.00230569	0.00816061	0.469242
14	ENSG00000273015	RP11-352M15.2	12	46111829	46121558		-0.00452767	0.00339904	0.185289	0.797938
15	ENSG00000228223	HCG11	6	26523678	26526807		-0.00620158	0.00452238	0.172755	0.790861
16	ENSG00000170190	SLC16A5	17	73083822	73102257		0.00650508	0.00348913	0.0646318	0.701861
17	ENSG00000129244	ATP1B2	17	7549945	7561086		-0.0150766	0.00310136	3.46e-06	0.0172587
18	ENSG00000114867	EIF4G1	3	184032283	184053146		0.00788399	0.00343159	0.0232677	0.592335
19	ENSG00000026025	VIM	10	17270258	17279592		0.0106663	0.0033604	0.00189564	0.350617
20	ENSG00000064652	SNX24	5	122179134	122365049		-0.0193164	0.00698115	0.0065254	0.469242
21	ENSG00000152402	GUCY1A2	11	106544738	106889250		-0.0112539	0.00404044	0.00618769	0.469242
22	ENSG00000047849	MAP4	3	47892180	48130762		0.00714329	0.00221	0.00157348	0.315431
23	ENSG00000119938	PPP1R3C	10	93388199	93392811		0.0196459	0.00544802	0.000448929	0.2017
24	ENSG00000154736	ADAMTS5	21	28290231	28338832		-0.0148412	0.00495462	0.00331001	0.404594
25	ENSG00000241685	ARPC1A	7	98923521	98985787		0.00630782	0.00202279	0.00226131	0.380654
26	ENSG00000134986	NREP	5	110998318	111333161		-0.0160277	0.00456383	0.000621329	0.23802
27	ENSG00000104835	SARS2	19	39405906	39421536		-0.0078141	0.00402813	0.0546643	0.668251
28	ENSG00000174307	PHLDA3	1	201433511	201438365		0.00719866	0.00310882	0.022225	0.592335
29	ENSG00000272325	NUDT3	6	34247456	34360451		0.00859978	0.0018935	1.3e-05	0.0314727
30	ENSG00000006611	USH1C	11	17515442	17565963		0.0056358	0.00351505	0.111405	0.751144
31	ENSG00000139055	ERP27	12	15066969	15092016		0.0129212	0.00575174	0.0264416	0.599595
32	ENSG00000124107	SLPI	20	43880880	43883205		0.00807804	0.00390941	0.0408817	0.635972
33	ENSG00000260260	SNHG19	16	2204798	2205359		-0.00752941	0.00317723	0.01934	0.584069
34	ENSG00000234127	TRIM26	6	30152232	30181204		-0.00957125	0.00315323	0.00292809	0.393334
35	ENSG00000180543	TSPYL5	8	98285702	98290192		-0.0125634	0.00340728	0.00033762	0.182765
36	ENSG00000112379	ARFGEF3	6	138483058	138665800		-0.0118302	0.00310759	0.000220077	0.173405
37	ENSG00000012223	LTF	3	46490735	46526724		0.0117095	0.00438371	0.008574	0.472612
