# Supplementary material for: Uncovering genetic mechanisms of kidney aging through transcriptomics, genomics, and epigenomics
Source: Kidney Int. 2019 Mar;95(3):624–35. doi: 10.1016/j.kint.2018.10.029 (PMC6390171; doi:10.1016/j.kint.2018.10.029)
Supplement: Table S2 — Functional characterization of genes associated with kidney aging in the TRANSLATE Study and TCGA. [file mmc9.xlsx]

## Sheet: Sheet1
Table S2. Functional characterisation of genes associated with kidney ageing in TRANSLATE Study and TCGA. Descriptive characteristics for the 37 genes identified in the meta-analysis of association between renal genes and ageing in TRANSLATE Study and TCGA. Gene description – includes details of gene function and structure, previous association with physiological/pathological processes and other/…
Number	Gene symbol	Chr	Gene biotype	Gene description	Kidney predominant expression (Human Protein Atlas)	Molecular function (Gene Ontology)	Biological process (Gene ontology)	Cellular component (Gene ontology)	Previously associated with ageing (GenAge)	Transcriptomic changes with age (Ageing-map)	Clinical significance of SNPs (SNPedia)	KO mice phenotype (MGI)	Gene-phenotype relationship (OMIM)	Druggable genome (DGIdb)	References
1	USH1C	11	Protein coding	Alliases: Harmonin > Scaffold protein that assists in Usher Protein complex assembly. > Strongly associated with Usher syndrome, an autosomal recessive condition characterised by auditory and vestibular dysfunction, retinitis pigmentosa and unintelligible speech.	N	actin filament binding, protein binding, spectrin binding	sensory perception of sound, cell differentiation, photoreceptor cell maintenance, sensory perception of light stimulus, actin filament bundle assembly, equilibrioception, cellular protein complex assembly, brush border assembly, protein localization to microvillus, regulation of microvillus length, inner ear morphogenesis, G2/M transition of mitotic cell cycle, parallel actin filament bundle ass…	cytoplasm, cytosol, cytoskeleton, cell projection, microvillus, brush border, plasma membrane, synapse, photoreceptor inner segment, stereocilium, apical part of cell, photoreceptor outer segment	N		Non syndromic recessive deafness, Usher syndrome	Hearing impairment, vestobular dysfunction - head tossing and circling	Deafness, autosomal recessive 18A, Usher syndrome type 1C
2	LTF	3	Protein coding	Alliases: Lactotransferrin > Iron binding transport protein found in exocrine fluids such as breast milk and mucosal secretions > Antimicrobial properties and plays a role in regulating oxidative stress responses [1]. > Expression is associated with acute kidney injury post-transplantation, and is predictive of renal graft dysfunction [2].	N	metal ion binding, hydrolase activity, DNA binding, iron ion binding, protein binding, peptidase activity, serine-type endopeptidase activity, serine-type peptidase activity, heparin binding, protein serine/threonine kinase activator activity, lipopolysaccharide binding, cysteine-type endopeptidase inhibitor activity	transport, transcription, DNA-templated, regulation of transcription, DNA-templated, ion transport, proteolysis, immune system process, defense response to bacterium, defense response to Gram-negative bacterium, positive regulation of protein serine/threonine kinase activity, cellular protein metabolic process, retina homeostasis, regulation of cytokine production, bone morphogenesis, innate immu…	nucleus, cytoplasm, extracellular space, extracellular region, extracellular exosome, protein complex, specific granule, cell surface, specific granule lumen, tertiary granule lumen, phagocytic vesicle lumen, other organism cell membrane, secretory granule	N	Renal expression increases with age (115%)	Nasopharyngeal/Ovarian carcinoma risk.	Allele dependent. 1. Minor abnormalities in iron homeostasis. 2. Increased susceptibility to inflammation-induced colorectal dysplasia.		Dodecanoate, Nirtilotriacetic acid, Nimesulide, Parecoxib, Reserpine, Bacitracin	1. Actor JK, Hwang SA, Kruzel ML. Lactoferrin as a Natural Immune Modulator. Curr Pharm Des, 2009;15:1956–1973. 2. Famulski KS. et al. Kidney Transplants With Progressing Chronic Diseases Express High Levels of Acute Kidney Injury Transcripts. American Journal of Transplantation 2013;13:634–644.
3	EHD3	2	Protein coding	Alliases: PAST3 > Endocytic trafficking regulatory protein. > Involved in EGF receptor signalling pathways [3]. > Function in early ciliogenesis. > Expressed exclusively by glomerular cells in the kidney [4].	Y (Protein)	GTP binding, metal ion binding, nucleotide binding, ATP binding, calcium ion binding, protein binding, nucleic acid binding	transport, protein transport, cilium assembly, cell projection organization, blood coagulation, protein homooligomerization, Golgi to lysosome transport, endocytic recycling, early endosome to Golgi transport, regulation of Golgi organization, receptor recycling, regulation of cardiac muscle contraction, protein targeting to plasma membrane, regulation of cardiac muscle cell membrane potential, p…	cytoplasm, membrane, cytosol, plasma membrane, cell projection, focal adhesion, endosome, cilium, endosome membrane, recycling endosome membrane, ciliary membrane, nucleus, ciliary pocket membrane, endocytic vesicle, myelin sheath, perinuclear region of cytoplasm	N		Major depressive disorder, Platelet formation,	Concurrent deletion with EDH4 causes renal thrombotic microangiopathy			3. Amesso, M. et al. Spatio-temporal regulation of EGFR signaling by the Eps15 homology domain-containing protein 3 (EHD3). Oncotarget, 2016;7:79203–79216. 4 .Patrakka J. et al. Expression and Subcellular Distribution of Novel Glomerulus-Associated Proteins Dendrin, Ehd3, Sh2d4a, Plekhh2, and 2310066E14Rik. JASN, 2007;18:689–697.
4	VIM	10	Protein coding	Alliases: Vimentin > Key component of the cytoskeleton of mesenchymal cells. Involved in manintaining cell shape, cytoplasm integrity and stabilising cytoskeletal interactions. > Often used as a biomarker of epithelial-to-mesenchymal transition, a important process in age-related renal fibrosis [5, 6]. > Regulates LDL transportation.	N	structural molecule activity, protein binding, identical protein binding, structural constituent of cytoskeleton, protein C-terminus binding, scaffold protein binding, double-stranded RNA binding, structural constituent of eye lens, keratin filament binding	viral process, movement of cell or subcellular component, muscle filament sliding, positive regulation of gene expression, negative regulation of neuron projection development, astrocyte development, intermediate filament-based process, intermediate filament organization, Bergmann glial cell differentiation, SMAD protein signal transduction, lens fiber cell development	cytoplasm, cytosol, plasma membrane, cytoskeleton, intermediate filament, focal adhesion, peroxisome, extracellular exosome, extracellular matrix, cell leading edge, cell projection, neuron projection	N	Brain expression increases with age (11%)	Cataracts, associated with lipid levels	Poor motor coordination, Underdevelopment cerebellum	Cataract 30	Erthyl Nitrosourea, Geldanamycin, Dimethyl Sulfoxide, Pritumumab	5. Galichon P & Hertig A. Epithelial to mesenchymal transition as a biomarker in renal fibrosis: are we ready for the bedside? Fibrogenesis Tissue Repair, 2011;4:11. 6. Roeder SS. et al. Changes in glomerular parietal epithelial cells in mouse kidneys with advanced age. Am J Physiol Renal Physiol, 2015;309:F164–F178.
5	MAP4	3	Protein coding	Alliases: Microtubule associated protein 4 > Promotes microtubule assembly. Microtubules are essential to cell division, migration, vesicular transport and primary cilia formation. > Regulates T cell activation [7].	N	tubulin binding, RNA binding, protein binding, microtubule binding, structural molecule activity	mitotic spindle organization, neuron projection development, microtubule sliding, establishment of spindle orientation, cell division, negative regulation of non-motile cilium assembly	cytoplasm, cytoskeleton, microtubule, extracellular exosome, neuron projection, microtubule associated complex, axoneme, mitotic spindle, postsynaptic density	N		Blood pressure			Paclitaxel, Docetaxel	7. Bustos-Morán E, Blas-Rus N, Martin-Cófreces NB, et al.. Microtubule-associated protein-4 controls nanovesicle dynamics and T cell activation. J. Cell. Sci. 2017;130:1217–1223.
6	SNX24	5	Protein coding	> Part of diverse family, that are connected by the presence of a PX domain. > Sorting nexins are involved in intracellular membrane trafficking and protein sorting [8]. > Very little is know about sorting nexin 24	N	phosphatidylinositol binding, lipid binding, phosphatidylinositol-5-phosphate binding, phosphatidylinositol-3-phosphate binding, phosphatidylinositol-4-phosphate binding	transport, protein transport	membrane, cytoplasmic vesicle membrane, cytoplasmic vesicle	N		Migraine				8.Cullen PJ. Endosomal sorting and signalling: an emerging role for sorting nexins. Nature Reviews Molecular Cell Biology, 2008;9:nrm2427.
7	SARS2	19	Protein coding	> This gene encodes a precursor to mitochondrial seryl-tRNA synthethase. > In its mature form this enzyme catalyses the ligation of serine to tRNA. > Missenese mutations in this gene cause HUPRA syndrome: Hyperuricaemia, pulmonary HTN, renal failure in infancy and alkalosis [8].	N	RNA binding, nucleotide binding, ATP binding, ligase activity, aminoacyl-tRNA ligase activity, serine-tRNA ligase activity	translation, tRNA aminoacylation for protein translation, seryl-tRNA aminoacylation, selenocysteinyl-tRNA(Sec) biosynthetic process	cytoplasm, mitochondrion, mitochondrial matrix	N		Hyperuricaemia, pulmonary HTN, renal failure		Hyperuricaemia, pulmonaru hypertension, renal failure, alkalosis		9. Belostotsky R, et al. Mutations in the mitochondrial seryl-tRNA synthetase cause hyperuricemia, pulmonary hypertension, renal failure in infancy and alkalosis, HUPRA syndrome. Am. J. Hum. Genet. 2011;88:193–200.
8	NCS1	9	Protein coding	Alliases : Frequenin Homolog > Neuronal calcium sensor 1 encodes a protein that binds to calcium regulating G protein-coupled phosphorylation. > Modulates synpatic transmission and plasticity.	N	metal ion binding, calcium ion binding, protein binding, magnesium ion binding, voltage-gated calcium channel activity, protein kinase binding	calcium ion transmembrane transport, regulation of neuron projection development, positive regulation of exocytosis, phosphatidylinositol-mediated signaling	cytoplasm, membrane, intracellular membrane-bounded organelle, Golgi apparatus, plasma membrane, perinuclear region of cytoplasm, cell junction, synapse, postsynaptic membrane, cytosol, axon, dendrite, dense core granule, cytoplasmic vesicle, extracellular exosome, postsynaptic density	N	Expression of NCS1 increases with age	Alzheimer's disease
9	ARFGEF3	6	Protein coding	> Negatively regulates insulin granule biogenesis and positively regulates glucagon granule production.	N	ARF guanyl-nucleotide exchange factor activity, guanyl-nucleotide exchange factor activity	positive regulation of GTPase activity, regulation of ARF protein signal transduction, negative regulation of phosphatase activity	cytoplasm, membrane, integral component of membrane, cytoplasmic vesicle, transport vesicle, transport vesicle membrane	N		Associated with breast cancer	Increased insulin granule biogenesis and insulin secretion
10	EIF4G1	3	Protein coding	> Forms part of a complex that recruits mRNA to the ribosome.	N	RNA binding, translation initiation factor activity, protein binding, eukaryotic initiation factor 4E binding, cadherin binding, translation factor activity, RNA binding, ATP binding, mRNA binding, translation initiation factor binding, protein complex scaffold	translation, translational initiation, regulation of translational initiation, regulation of mRNA stability, nuclear-transcribed mRNA poly(A) tail shortening, regulation of translation, viral process, negative regulation of autophagy, mitochondrion organization, nuclear-transcribed mRNA catabolic process, nonsense-mediated decay, negative regulation of neuron death, positive regulation of peptidy…	membrane, cytosol, nucleus, cytoplasm, eukaryotic translation initiation factor 4F complex, cytosolic small ribosomal subunit, polysome	N		Parkinson's disease		Parkinson disease 18
11	PPP1R3C	10	Protein coding	> Encodes a subunit of the protein phosphatase 1 complex. > Activates glycogen synthase and reduces glycogen phosphatase activity.	N	protein binding, protein phosphatase regulator activity, protein phosphatase binding, protein serine/threonine phosphatase activity	regulation of catalytic activity, protein dephosphorylation, carbohydrate metabolic process, glycogen biosynthetic process, glycogen metabolic process	cytosol	N			Homozygotes: Embryonically lethal Heterozygotes: Reduced glycogen stores, glucose intolerance, hyperinsulinaemia, insulin resistance
12	WDR55	5	Protein coding	> Modulates rRNA synthesis [10]. > Involved in drug organogenesis.	N	molecular_function	rRNA processing, biological_process, ribosomal large subunit biogenesis	nucleus, cytoplasm, nucleolus, cellular_component	N			Embryonic lethality			10. Iwanami, N. et al. WDR55 Is a Nucleolar Modulator of Ribosomal RNA Synthesis, Cell Cycle Progression, and Teleost Organ Development. PLOS Genetics 4, e1000171 (2008).
13	TMEM54	1	Protein coding	Alliases: Transmembrane protein 54, CAC-1 > Upregulates the Nrf2 antioxidant pathway [11].	N			membrane, integral component of membrane,	N						11. Kigoshi, Y. et al. CACUL1/CAC1 Regulates the Antioxidant Response by Stabilizing Nrf2. Sci Rep 5, 12857 (2015).
14	SLPI	20	Protein coding	Alliases: Secretory leukocyte peptidase inhibitor > Protects epithelial tissues from serine proteases. > Secreted in cervical mucus, bronchial secretions and seminal plasma. > Protects epithelial cells from endogenous proteolytic enzymes. > Regulates NFkB activation. > Expression is predictive of future renal graft failure [12].	N	DNA binding, protein binding, peptidase inhibitor activity, mRNA binding, endopeptidase inhibitor activity, serine-type endopeptidase inhibitor activity, enzyme binding	immune response, immune system process, innate immune response, defense response to bacterium, negative regulation of peptidase activity, negative regulation of endopeptidase activity, response to lipopolysaccharide, negative regulation of viral genome replication, antibacterial humoral response, neutrophil degranulation, negative regulation of protein binding, modification of morphology or physi…	Golgi apparatus, extracellular region, extracellular space, extracellular exosome, extracellular matrix, specific granule lumen	N	Dermal expression decreases with age (18.6%)		Susceptibility to LPS-induced endotoxin shock, pulmonary mycobacterial infection, impaired wound healing, increased inflammation and elastase activity.		Heparin, Staurosporine	12. Famulski, K. S. et al. Kidney Transplants With Progressing Chronic Diseases Express High Levels of Acute Kidney Injury Transcripts. American Journal of Transplantation 13, 634–644 (2013).
15	ATP1B2	17	Protein coding	> Encodes the ?2 subunit of Na+/K+ ATPase. > Na+/K+ ATPase regulates sodium and potassium electrochemical gradients across the plasma membrane. > Specifically, the ?2 subunit regulates the number sodium pumps transported to the plasma membrane.	N	protein binding, ATPase binding, sodium:potassium-exchanging ATPase activity, ATPase activator activity	transport, ion transport, potassium ion transport, sodium ion transport, cell adhesion, leukocyte migration, establishment or maintenance of transmembrane electrochemical gradient, ATP hydrolysis coupled transmembrane transport, ion transmembrane transport, positive regulation of sodium ion export from cell, regulation of cardiac conduction, protein stabilization, potassium ion import, cellular s…	membrane, sodium:potassium-exchanging ATPase complex, integral component of membrane, plasma membrane, cytoplasm, apical plasma membrane	N		Serum androgen levels, oesophageal squamous cell carcinoma,	Lack of motor of coordination, tremors, limb paralysis, enlarged ventricles, photoreceptor degeneration, death at 17-18 days.		Digoxin, Acetyldigitoxin, Digitoxin, Deslanoside
16	APLNR	11	Protein coding	Alliases : Apellin receptor, APJ receptor > This receptor inhibits adenylate cyclase activity, counteracting the effects of angiotensin II [13]. > The apelin/APJ system reduces blood pressure, promotes blood vessel formation, reduces arterial tension and preload [14]. > Plays a role in glucose metabolism and fluid homeostasis. > Involved in embryonic and tumour angiogenesis. > APLNR expression in…	N	G-protein coupled receptor activity, signal transducer activity, receptor activity	G-protein coupled receptor signaling pathway, signal transduction, multicellular organism development, heart development, positive regulation of angiogenesis, positive regulation of release of sequestered calcium ion into cytosol, negative regulation of cAMP-mediated signaling, gastrulation, positive regulation of inhibitory G-protein coupled receptor phosphorylation, regulation of body fluid lev…	membrane, integral component of membrane, plasma membrane, integral component of plasma membrane	N		Ischaemic stroke susceptivility, Hypertension, Left systolic dysfunction	Allele specific: > Early lethality, decreased cardiac contractility, decreased exercise endurance. > Pulmonary venoocclusive disease, right ventricular hypertrophy, eleavted pulmonary pressure		Lidocaine Hydrochloride, Alanine	13. O’Carroll, AM, Lolait SJ, Harris LE, et al. The apelin receptor APJ: journey from an orphan to a multifaceted regulator of homeostasis. J Endocrinol, 2013;219:R13–R35. 14. Huang Z, Wu L, Chen, L. Apelin/APJ system: A novel potential therapy target for kidney disease. Journal of Cellular Physiology, 2017. doi:10.1002/jcp.26144 15. Chen H. et al. Apelin protects against acute renal injury by in…
17	NREP	5	Protein coding	Alliases: Neuronal regeneration related protein, P311 > Promotes axonal regeneration. > Induces cell differentiation e.g. fibroblast to myofibroblast. > Promotes renal fibrosis via TGFb1/Smad signalling [18] > NREP expression is increased in IgA nephropathy [19].	N	protein binding		cytoplasm	N		Schizophrenia and bipolar	Impaired Olfactory discrimination, pole-walking, social transmission of food preference, spatial learning, contextual conditioning behaviour			18. Yao Z. et al. P311 promotes renal fibrosis via TGF?1/Smad signaling. Sci Rep, 2015; 5. 19. Wang F. et al. Expression of P311, a transforming growth factor beta latency-associated protein-binding protein, in human kidneys with IgA nephropathy. Int Urol Nephrol, 2010;42:811–819.
18	EGF	4	Protein coding	Alliases: Epidermal growth factor > First identified by Stanley Cohen in the 1950s for which he won a Novel Prize [20] > Acts as a potent mitogenic factor, playing an important role in growth, proliferation and differentiation of numerous cell types. > In oncology, compounds that target the EGFR pathway are already in clinical use e.g. Herceptin [21]. > EGF is involved in the progression of chron…	Y (RNA)	calcium ion binding, growth factor activity, protein binding, Wnt-activated receptor activity, phosphatidylinositol-4,5-bisphosphate 3-kinase activity, Ras guanyl-nucleotide exchange factor activity, protein tyrosine kinase activity, epidermal growth factor receptor binding, Wnt-protein binding, transmembrane receptor protein tyrosine kinase activator activity	positive regulation of cell proliferation, positive regulation of GTPase activity, positive regulation of transcription, DNA-templated, phosphatidylinositol phosphorylation, positive regulation of peptidyl-threonine phosphorylation, membrane organization, MAPK cascade, activation of transmembrane receptor protein tyrosine kinase activity, canonical Wnt signaling pathway, ERK1 and ERK2 cascade, pl…	membrane, integral component of membrane, lysosomal membrane, extracellular region, extracellular space, plasma membrane, extracellular exosome, platelet alpha granule lumen, clathrin-coated vesicle membrane, receptor complex	Y	Renal expression decreases with age (25%)	Pre-eclampsia and low birthweight, Cancer risk: haematological, hepatocellular carcinoma, oesophageal, glioma/glioblastoma/oligodendroglioma, gallbladder, endometrial, colorectal, bladder, renal, lung, melanoma, renal hypomagnesaemia, major depressive disroder, straight hair, psoriatic arthritis,	Triplu null in female: Impaired mammary gland development.	Inflammatory skin and bowel disease Adenocarcinoma of lung Non-small cell lung cancer	Sucralfate, Cetuximan, Nimotuzumab, Tesevatinib	20. Cohen S. The epidermal growth factor (EGF). Cancer, 1983;51:1787–1791. 21. Harskamp LR., Gansevoort RT, Goor H. van, et al. The epidermal growth factor receptor pathway in chronic kidney diseases. Nature Reviews Nephrology, 2016;12: nrneph.2016.91. 22. Tang J, Liu N, Zhuang S. Role of epidermal growth factor receptor in acute and chronic kidney injury. Kidney Int, 2013;83:804–810. 23. Starusc…
19	ERP27	12	Protein coding	> A member of the protein disulfide isomerase family of endoplasmic reticulum proteins. > Downregulated in acute pancreatitis [26].	N	protein binding		endoplasmic reticulum, endoplasmic reticulum lumen	N						26. Chen X, et al. Quantitative organellar proteomics analysis of rough endoplasmic reticulum from normal and acute pancreatitis rat pancreas. J Proteome Res, 2010;9:885.
20	LYG1	2	Protein coding	> Has lysosome activity. > Has tumour inhibiting activity [27].	Y (RNA)	hydrolase activity, hydrolase activity, acting on glycosyl bonds, lysozyme activity	metabolic process, peptidoglycan catabolic process, cell wall macromolecule catabolic process	extracellular region	N						27. Liu H. et al. LYG1 exerts antitumor function through promoting the activation, proliferation, and function of CD4(+) T cells. Oncoimmunology, 2017;6:e1292195.
21	GUCY1A2	11	Protein coding	> Forms a subunit of a guanylate cyclase enzyme, which is activated by nitric oxide. > Guanylate cylase catalyses the conversion of GTP to 3'5'-cyclic GMP and pyrophosphate.	N	nucleotide binding, lyase activity, GTP binding, protein binding, heme binding, phosphorus-oxygen lyase activity, guanylate cyclase activity	intracellular signal transduction, cyclic nucleotide biosynthetic process, cGMP biosynthetic process, signal transduction, positive regulation of cGMP biosynthetic process	cytoplasm, plasma membrane, guanylate cyclase complex, soluble	N		Affects risk of: achilles tendon pathology, osteoarthritis, lumbar spine pathologies,			Isosorbide Mononitrate, Isosorbide Dinitrate, Sodium Nitroprusside, Riociguat, Nitric Oxide, Methylene Blue, Plecanatide, Nitroglycerin,
22	ADAMTS5	21	Protein coding	> Encodes a protein enzyme that functions as an aggrecanase that cleaves aggrecan (a major proteoglycan of cartilage). > Play an important role in the pathology of arthritic joint diseases [28].	N	zinc ion binding, metal ion binding, hydrolase activity, protein binding, peptidase activity, metalloendopeptidase activity, metallopeptidase activity, integrin binding, heparin binding, extracellular matrix binding	proteolysis, extracellular matrix disassembly, protein O-linked fucosylation, defense response to bacterium, tooth eruption	extracellular region, proteinaceous extracellular matrix, endoplasmic reticulum lumen, extracellular space	N	Skeletal muscle expression increases with age (7%)	Risk of: achilles tendon pathology, osteoarthritis, lumbar spine pathologies,	Reduced cartilage degradation after induction of osteoarthritis		Batimastat, Staurosporine	28. Verma P. & Dalal K. ADAMTS-4 and ADAMTS-5: key enzymes in osteoarthritis. J. Cell. Biochem, 2011;112:3507–3514.
23	PDZK1IP1	1	Protein coding	Alliases: MAP17 > A small protein located on the plasma membrane and golgi apparatus of the kidney's proximal tubules cells. > Acts as a cotransporter for SGLT2 (responsible for 90% of glucose reabsorption) [29]. > It is overexpressed in numerous cancers where interacts with NUMB, leading to increased stem cell factors and cancer initiating cells [30]. > Upregulated in autoimmune blistering disor…	Y (RNA)			membrane, integral component of membrane, extracellular exosome	N	Hypomethylation of PDZK1IP1 is positively correlated with age					29. Coady MJ, Wallendorff B, Lapointe JY. Characterization of the transport activity of SGLT2/MAP17, the renal low-affinity Na(+)-glucose cotransporter. Am. J. Physiol. Renal Physiol. 2017;313:F467–F474. 30. Garcia-Heredia, J. M., Lucena-Cacace, A., Verdugo-Sivianes, E. M., Pérez, M. & Carnero, A. The Cargo Protein MAP17 (PDZK1IP1) Regulates the Cancer Stem Cell Pool Activating the Notch Pathway …
24	SLC30A8	8	Protein coding	Alliases: ZnT8 > A zinc efflux transporter involved in the accumulation of zinc from the cytoplams into intracellular vesicles. > Is highly expressed in the pancreas ensuring the zinc requirements of insulin granules are met. > Has been extensively studies in relation to risk of type 2 diabetes [32]. > ZnT8 deficieincy in mice may be deleterious in youth but protective in ageing [33].	N	protein binding, zinc ion transmembrane transporter activity, cation transmembrane transporter activity, protein homodimerization activity, zinc ion binding	transport, transmembrane transport, cation transmembrane transport, ion transport, cation transport, cellular zinc ion homeostasis, zinc II ion transmembrane transport, positive regulation of insulin secretion, regulation of sequestering of zinc ion, regulation of vesicle-mediated transport, zinc II ion transport, response to zinc ion, response to glucose, insulin secretion, sequestering of zinc …	membrane, integral component of membrane, plasma membrane, cytoplasmic vesicle, secretory granule membrane, transport vesicle membrane, secretory granule, cell	N		Type 1/2 diabetes, gestational diabetes childhood obesity, atherosclerosis, intra-ocular pressure	Reduced islet zinc levels, circulating insulin, glucose stimulated insulin secretion	Diabetes mellitus susceptibility	Repaglinide	32. Flannick J. et al. Loss-of-function mutations in SLC30A8 protect against type 2 diabetes. Nat Genet,2014;46:357–363. 33. Gerber PA, et al. Hypoxia lowers SLC30A8/ZnT8 expression and free cytosolic Zn2+ in pancreatic beta cells. Diabetologia,2014;57:1635–1644.
25	SLC16A5	17	Protein coding	Alliases: MCT6 > A monocarboxylate transporter that transports lactate, ketone bodies and pyruvate across the plasma membrane and into the cell [34].	N	symporter activity, monocarboxylic acid transmembrane transporter activity	transport, transmembrane transport, monocarboxylic acid transport	membrane, integral component of membrane, plasma membrane, integral component of plasma membrane	N	Gene expression increases with age				Pyruvate	34. Murakami Y, et al. Functional Characterization of Human Monocarboxylate Transporter 6 (slc16a5). Drug Metab Dispos,2005;33:1845–1851.
26	PHLDA3	1	Protein coding	> A p53 regulated repressor of AKT1 activity - competitively binds to same binding site. > AKT1 is involved in glucose transport, protein and glycogen synthesis, proliferation, cell growth, differentiation and survival [35]. > Acts as a tumour supressor in a number of malignancies [36, 37]. > Can induce apoptosis in hypoxic conditions via AKT signalling [38]. > Expression elevated in acute kidney…	N	phosphatidylinositol-5-phosphate binding, phosphatidylinositol-3-phosphate binding, phosphatidylinositol-3,5-bisphosphate binding, phosphatidylinositol-4,5-bisphosphate binding, phosphatidylinositol-3,4,5-trisphosphate binding, phosphatidylinositol-3,4-bisphosphate binding	apoptotic process, positive regulation of apoptotic process, anatomical structure morphogenesis, negative regulation of protein kinase B signaling, intrinsic apoptotic signaling pathway in response to DNA damage by p53 class mediator	cytoplasm, membrane, plasma membrane, extracellular exosome	N						35. Sakata N, et al. Pleckstrin homology-like domain family A, member 3 (PHLDA3) deficiency improves islets engraftment through the suppression of hypoxic damage. PLOS ONE,2017;12:e0187927. 36. Takikawa M, & Ohki R. A vicious partnership between AKT and PHLDA3 to facilitate neuroendocrine tumors. Cancer Sci, 2017;108:1101–1108. 37. Lee CG, Kang YJ, Kim HS, Moon A & Kim SG. Phlda3, a urine-detecta…
27	ZNF518B	4	Protein coding	> Encodes a protein that regulates histone methylatransferases. > Methylation of this gene is increased during ageing in both blood and pancreatic iselt cells [39]. > Gene expression of ZNF518B decreases with age [40].	N	nucleic acid binding, metal ion binding, DNA binding, transcription factor activity, sequence-specific DNA binding, RNA polymerase II transcription factor activity, sequence-specific DNA binding	transcription, DNA-templated, regulation of transcription, DNA-templated, regulation of transcription from RNA polymerase II promoter	nucleus	N	Skin expression decreases with age	Blood glucose levels in gout patients				39. Bacos K. et al. Blood-based biomarkers of age-associated epigenetic changes in human islets associate with insulin secretion and diabetes. Nature Communications,2016;7:ncomms11089. 40. Glass D, et al. Gene expression changes with age in skin, adipose tissue, blood and brain. Genome Biology,2013;14:R75.
28	TSPYL5	8	Protein coding	> Modulates cell growth and cellular response to gamma radiation via Akt signalling. > Regulates p53/TP53 signalling. > May act as a tumour supressor gene in various cancers [41, 42]. > Regulates the expression of CYP19A1: a protein that catalyses reactions involved in steroidogenesis [43]. > Negatively regulated by by miR-629 [42]. > Expression of TSPYL5 is decreased in oocytes donated from olde…	N	protein binding	nucleosome assembly, regulation of growth, positive regulation of protein ubiquitination, positive regulation of cell proliferation, positive regulation of protein kinase B signaling, cellular response to gamma radiation	nucleus	N	Ovarian expression decreases with age (45.4%)	Aromatase expresion, plasma estradiol expression				41. Liu Y, et al. Identification of key genes in endometrioid endometrial adenocarcinoma via TCGA database. Cancer Biomark, 2017;doi:10.3233/CBM-170164 42. Shao L, Shen Z, Qian H, Zhou S. & Chen Y. Knockdown of miR-629 Inhibits Ovarian Cancer Malignant Behaviors by Targeting Testis-Specific Y-Like Protein 5. DNA and Cell Biology, 2017; doi:10.1089/dna.2017.3904 43. Qin S. et al. TSPYL Family Regu…
29	FAM150B	2	Protein coding	Alliases: ALKAL2 > Ligand for tyrosine kinases ALK and LTK. > May be involved in regulating cellular proliferation and transformation.	-	protein binding, receptor signaling protein tyrosine kinase activator activity, receptor tyrosine kinase binding	positive regulation of protein tyrosine kinase activity, positive regulation of ERK1 and ERK2 cascade, positive regulation of neuron projection development, positive regulation of ERK5 cascade	extracellular region	N		Insulin sensitivity, cardiovascular events in rheumatoid arthritis, systemic lupus, inflammatory bowel disease
30	LHFPL3-AS2	7	Processed transcript	> The function of this gene is unknown.	-				N
31	HCG11	6	Long-intergenic non-coding RNA	> Little is known about the function of this gene > The expression of HCG11 is dysregulated in prostate cancer [45], breast cancer [46], and hepatocellular carcinoma [47].	-				N						45. Zhang Y, et al. Downregulation of long non-coding RNA HCG11 predicts a poor prognosis in prostate cancer. Biomed. Pharmacother, 2016;83:936–941. 46. Liu H, et al. Long non-coding RNAs as prognostic markers in human breast cancer. Oncotarget,2016;7:20584–20596. 47. Xu Y, Zheng Y, Liu H. & Li T. Modulation of IGF2BP1 by long non-coding RNA HCG11 suppresses apoptosis of hepatocellular carcinoma …
32	TRIM26	6	Protein coding	Alliases: Tripartite motif 26 > The TRIM family is involved in a wide variety of biological processes including immune regulation and signalling. > TRIM26 has ubiquitin ligase activity, which plays a critical role in virus-triggered induction of type I interferons [48].	N	zinc ion binding, metal ion binding, DNA binding, protein binding	innate immune response, negative regulation of viral entry into host cell, positive regulation of sequence-specific DNA binding transcription factor activity, interferon-gamma-mediated signaling pathway, negative regulation of viral release from host cell	intracellular, cellular_component, cytosol, cytoplasm	N		Schizophrenia, autism, ADHD, bipolar, major depressive disorder, susceptibility to multiple sclerosis				48. Ran Y, et al. Autoubiquitination of TRIM26 links TBK1 to NEMO in RLR-mediated innate antiviral immune response. J Mol Cell Biol,2016;8:31–43.
33	ARPC1A	7	Protein coding	> Forms the subunit of complex that is involved in actin polymerisation in cells.	N	actin binding, actin filament binding	regulation of actin filament polymerization, Arp2/3 complex-mediated actin nucleation, Fc-gamma receptor signaling pathway involved in phagocytosis, membrane organization, ephrin receptor signaling pathway, actin cytoskeleton organization	cytoplasm, actin cytoskeleton, cytoskeleton, Arp2/3 protein complex, cytosol, extracellular exosome, muscle cell projection membrane	N		Associated with serum DHEA levels (Serum concentration of DHEA declines with age, leading tro speculation DHEA deficiency contributes to age-related disease/reduced longevity).
34	PTCHD4	6	Protein coding	> Could act as a repressor of canonical hedgehog signaling by antagonizing the effects of SMO.	N	molecular_function	biological_process	membrane, integral component of membrane, cellular_component	N		Influences polyunsaturated fatty acid composition
35	SNHG19	16	Long-intergenic non-coding RNA	> The function of this gene is unknown.	-				N
36	NUDT3	6	Protein coding	> Acts as a checkpoint at different stages in the nuceloside phosphate metabolic pathways, guarding against raised levels of dangerous intermediates which promote AT to CG transversions. > Acts via RNA decapping, which can induce mRNA decay [49]. > Modulates cell migration in breast cancer [50].	N	metal ion binding, hydrolase activity, magnesium ion binding, endopolyphosphatase activity, diphosphoinositol-polyphosphate diphosphatase activity, bis(5'-adenosyl)-hexaphosphatase activity, bis(5'-adenosyl)-pentaphosphatase activity, m7G(5')pppN diphosphatase activity, inositol diphosphate tetrakisphosphate diphosphatase activity, inositol bisdiphosphate tetrakisphosphate diphosphatase activity,…	cell-cell signaling, inositol phosphate metabolic process, diadenosine polyphosphate catabolic process, diphosphoinositol polyphosphate catabolic process, diadenosine pentaphosphate catabolic process, diadenosine hexaphosphate catabolic process, adenosine 5'-(hexahydrogen pentaphosphate) catabolic process	cytoplasm, cytosol, nucleus, extracellular exosome	N		BMI and obesity, ADHD, Diamound-Blackfan anaemia 9,				49. Song MG, Bail S. & Kiledjian M. Multiple Nudix family proteins possess mRNA decapping activity. RNA, 2013;19:390–399. 50. Grudzien-Nogalska E, Jiao X, Song MG, Hart RP & Kiledjian M. Nudt3 is an mRNA decapping enzyme that modulates cell migration. RNA,2016;22:773–781.
37	RP11-352M15.2	12	Long-intergenic non-coding RNA	> The function of this gene is unknown.	-				N
