# Supplementary material for: Uncovering genetic mechanisms of kidney aging through transcriptomics, genomics, and epigenomics
Source: Kidney Int. 2019 Mar;95(3):624–35. doi: 10.1016/j.kint.2018.10.029 (PMC6390171; doi:10.1016/j.kint.2018.10.029)
Supplement: Table S3 — Effect of adjustment for comorbidities (body mass index, hypertension, and diabetes) on association between age and renal expression of 37 genes from the discovery analysis–sensitivity analysis in the TRANSLATE Study. [file mmc10.xlsx]

## Sheet: Sheet1
Table S3. Effect of adjustment for comorbidities (body mass index, hypertension and diabetes) on association between age and renal expression of 37 genes from the discovery analysis - sensitivity analysis in TRANSLATE Study. β (age) – age regression coefficient, SE – standard error, P-value - nominal level of statistical analysis
Number	Chromosome	Ensembl gene ID	Gene symbol	Original results			Adjusted for co-morbidities
				β	SE	P-value	β	SE	P-value
1	8	ENSG00000164756	SLC30A8	-0.0277754	0.00490366	9.76072e-08	-0.0276887	0.00526608	6.36637e-07
2	4	ENSG00000178163	ZNF518B	-0.0171028	0.00320208	4.25618e-07	-0.015936	0.00349189	1.21532e-05
3	7	ENSG00000225329	LHFPL3-AS2	-0.0151232	0.00320286	6.21341e-06	-0.015572	0.00341407	1.22819e-05
4	6	ENSG00000272325	NUDT3	0.00859978	0.0018935	1.30361e-05	0.00885762	0.00206041	3.49316e-05
5	2	ENSG00000144214	LYG1	0.01853	0.00387827	4.91336e-06	0.0171397	0.00419658	7.98008e-05
6	6	ENSG00000244694	PTCHD4	0.0260191	0.00619593	5.0673e-05	0.0265644	0.00667453	0.000117958
7	1	ENSG00000162366	PDZK1IP1	0.0100008	0.00239372	5.50451e-05	0.0100232	0.00260301	0.000189771
8	17	ENSG00000129244	ATP1B2	-0.0150766	0.00310136	3.45595e-06	-0.0126403	0.00334396	0.000244894
9	4	ENSG00000138798	EGF	-0.010469	0.00243276	3.38034e-05	-0.00974008	0.00266061	0.000373906
10	9	ENSG00000107130	NCS1	0.0150027	0.00401708	0.000285189	0.0146431	0.00434752	0.00101539
11	3	ENSG00000047849	MAP4	0.00714329	0.00221	0.00157348	0.00796561	0.00240726	0.00123373
12	10	ENSG00000119938	PPP1R3C	0.0196459	0.00544802	0.000448929	0.0185014	0.00589458	0.00213203
13	6	ENSG00000234127	TRIM26	-0.00957125	0.00315323	0.00292809	-0.0103947	0.00336146	0.00246612
14	8	ENSG00000180543	TSPYL5	-0.0125634	0.00340728	0.00033762	-0.0111493	0.00364515	0.00273776
15	6	ENSG00000112379	ARFGEF3	-0.0118302	0.00310759	0.000220077	-0.0101155	0.00332178	0.00285423
16	2	ENSG00000013016	EHD3	-0.0142769	0.00383092	0.000293417	-0.0121243	0.00409958	0.00373114
17	10	ENSG00000026025	VIM	0.0106663	0.0033604	0.00189564	0.010443	0.00367846	0.0053104
18	2	ENSG00000189292	FAM150B	0.014916	0.00502038	0.00356476	0.0145642	0.00546924	0.0088004
19	5	ENSG00000134986	NREP	-0.0160277	0.00456383	0.000621329	-0.0128121	0.00485788	0.00945134
20	11	ENSG00000134817	APLNR	-0.0138557	0.00404671	0.000837087	-0.0112516	0.00436351	0.0111193
21	1	ENSG00000121900	TMEM54	0.00619923	0.00230569	0.00816061	0.00633403	0.00251057	0.0129347
22	12	ENSG00000139055	ERP27	0.0129212	0.00575174	0.0264416	0.015806	0.00626839	0.0129839
23	21	ENSG00000154736	ADAMTS5	-0.0148412	0.00495462	0.00331001	-0.0136025	0.00539665	0.0130187
24	7	ENSG00000241685	ARPC1A	0.00630782	0.0020228	0.00226131	0.00533174	0.00219196	0.0164625
25	16	ENSG00000260260	SNHG19	-0.00752941	0.00317722	0.01934	-0.00816687	0.00346998	0.0202057
26	11	ENSG00000152402	GUCY1A2	-0.0112539	0.00404044	0.00618769	-0.0102563	0.00442111	0.0220253
27	19	ENSG00000104835	SARS2	-0.0078141	0.00402813	0.0546643	-0.00978954	0.00435484	0.0263889
28	5	ENSG00000064652	SNX24	-0.0193164	0.00698115	0.00652541	-0.0168916	0.007563	0.0273566
29	3	ENSG00000012223	LTF	0.0117095	0.00438372	0.008574	0.00983301	0.00478299	0.0419501
30	1	ENSG00000174307	PHLDA3	0.00719866	0.00310882	0.022225	0.00677625	0.00334222	0.0448114
31	20	ENSG00000124107	SLPI	0.00807804	0.00390941	0.0408817	0.00778088	0.00425465	0.0698928
32	3	ENSG00000114867	EIF4G1	0.00788399	0.00343159	0.0232677	0.00676465	0.00369993	0.0699653
33	11	ENSG00000006611	USH1C	0.0056358	0.00351505	0.111405	0.00641397	0.00383612	0.0971097
34	17	ENSG00000170190	SLC16A5	0.00650508	0.00348913	0.0646318	0.00534747	0.00381148	0.163181
35	12	ENSG00000273015	RP11-352M15.2	-0.00452767	0.00339904	0.185289	-0.00502059	0.00372527	0.180269
36	6	ENSG00000228223	HCG11	-0.00620158	0.00452238	0.172755	-0.00648673	0.00494953	0.192483
37	5	ENSG00000120314	WDR55	0.000153895	0.00673856	0.981816	0.00112041	0.00733827	0.878905
