# Supplementary material for: Uncovering genetic mechanisms of kidney aging through transcriptomics, genomics, and epigenomics
Source: Kidney Int. 2019 Mar;95(3):624–35. doi: 10.1016/j.kint.2018.10.029 (PMC6390171; doi:10.1016/j.kint.2018.10.029)
Supplement: Table S4 — Replication of associations between renal genes and age in the renal cortex/glomerular compartment: meta-analysis of 3 separate studies from Nephroseq resource. [file mmc11.xlsx]

## Sheet: Sheet1
Table S4. Replication of associations between renal genes and age in the renal cortex/glomerular compartment – meta-analysis of three separate studies from Nephroseq resource. Data are Pearson’s correlations with corresponding level of statistical significance (P-values) from individual studies, Meta R – meta-analysed correlation coefficient with corresponding level of statistical significance (m…
Gene symbol	Ju CKD Glom (N=193) (All Measured Samples)	Rodwell Aging Kidney (N=72) (Renal Cortex Samples)	Rodwell Aging Kidney 2 (N=71) (Renal Cortex Samples)	Sampson Nephrotic Syndrome Glom (N=38) (All Measured Samples)	Meta R	Meta P-value	FDR
EGF	-0.131 (0.069)	-0.501 (7.23e-06)	-	-0.523 (0.000747)	-0.269656	2.36658e-07	7.57306e-06
SLC16A5	0.254 (0.000373)	0.314 (0.007)	-	0.183 (0.272)	0.260574	6.42536e-07	1.02806e-05
VIM	0.121 (0.094)	0.534 (1.37e-06)	-	0.242 (0.142)	0.235602	7.78149e-06	8.30025e-05
TSPYL5	-0.195 (0.007)	-0.251 (0.034)	-	-0.137 (0.412)	-0.202008	0.000132282	0.00105825
LTF	0.099 (0.172)	0.472 (2.81e-05)	-	0.167 (0.316)	0.197267	0.000188907	0.00120901
PHLDA3	0.198 (0.006)	0.123 (0.304)	-	0.229 (0.166)	0.184998	0.000453619	0.0024193
MAP4	0.108 (0.134)	0.389 (0.000731)	0.049 (0.686)	0.119 (0.476)	0.152871	0.0013024	0.00595381
ATP1B2	-0.066 (0.362)	-0.295 (0.012)	-	-0.381 (0.018)	-0.161103	0.0020868	0.0083472
SLPI	0.067 (0.353)	0.386 (0.000821)	-	0.185 (0.267)	0.158617	0.00241451	0.00858494
EHD3	-0.087 (0.231)	-0.214 (0.072)	0.015 (0.9)	-0.54 (0.00047)	-0.13907	0.00318779	0.0096348
TMEM54	-	-	0.395 (0.000656)	-0.035 (0.833)	0.246533	0.00331196	0.0096348
LYG1	-	-	0.23 (0.054)	0.186 (0.263)	0.21664	0.0093541	0.0249443
ZNF518B	-	-	-0.22 (0.065)	-0.094 (0.574)	-0.177569	0.0289413	0.0712402
SLC30A8	-	-	-0.207 (0.084)	-0.103 (0.539)	-0.172229	0.0331782	0.0758359
NCS1	-0.08 (0.271)	-0.009 (0.938)	-0.204 (0.088)	-0.099 (0.554)	-0.0923469	0.0365981	0.0764671
ARFGEF3	-	-	-0.237 (0.047)	-0.028 (0.867)	-0.165368	0.0393161	0.0764671
WDR55	-	0.17 (0.153)	0.23 (0.054)	-0.146 (0.383)	0.127873	0.041424	0.0764671
FAM150B	-	-	0.095 (0.429)	0.281 (0.088)	0.161629	0.0430127	0.0764671
EIF4G1	0.013 (0.854)	0.225 (0.057)	-	0.215 (0.195)	0.0894829	0.0590969	0.0995317
HCG11	-	-	-	-0.297 (0.07)	-0.297	0.07	0.112
TRIM26	-0.061 (0.397)	-0.01 (0.936)	-	-0.31 (0.058)	-0.0807456	0.0796051	0.121303
SNX24	0.032 (0.655)	-0.193 (0.105)	-0.134 (0.264)	-0.169 (0.309)	-0.0639025	0.108559	0.157904
ADAMTS5	-0.134 (0.063)	0.085 (0.476)	0.192 (0.109)	-0.233 (0.16)	-0.0401382	0.219667	0.29976
ARPC1A	-0.037 (0.611)	0.076 (0.525)	-	-0.3 (0.067)	-0.0435657	0.22482	0.29976
SARS2	-0.016 (0.821)	-0.114 (0.341)	-	-0.03 (0.858)	-0.0413217	0.236706	0.302984
ERP27	-	-	0.115 (0.341)	-0.072 (0.665)	0.0499917	0.302085	0.348692
APLNR	-0.032 (0.655)	0.013 (0.913)	-	-0.095 (0.57)	-0.0294127	0.305066	0.348692
GUCY1A2	-0.012 (0.867)	-0.06 (0.619)	-	-0.058 (0.728)	-0.0294062	0.305106	0.348692
USH1C	-0.002 (0.973)	0.021 (0.862)	-	-0.227 (0.171)	-0.0251163	0.331672	0.365983
NUDT3	-0.023 (0.751)	0.03 (0.805)	-0.069 (0.565)	-	-0.0214591	0.347613	0.370788
PDZK1IP1	-0.007 (0.922)	0.075 (0.533)	-	-0.243 (0.141)	-0.0174154	0.381427	0.382193
PPP1R3C	0.019 (0.794)	-0.041 (0.733)	-0.166 (0.167)	0.442 (0.005)	0.0155782	0.382193	0.382193
