# Supplementary material for: Uncovering genetic mechanisms of kidney aging through transcriptomics, genomics, and epigenomics
Source: Kidney Int. 2019 Mar;95(3):624–35. doi: 10.1016/j.kint.2018.10.029 (PMC6390171; doi:10.1016/j.kint.2018.10.029)
Supplement: Table S5 — Replication of associations between renal genes and age in the renal medulla/tubulointerstitial compartment: meta-analysis of 3 separate studies from Nephroseq resource. [file mmc12.xlsx]

## Sheet: Sheet1
Table S5. Replication of associations between renal genes and age in the renal medulla/tubulointerstitial compartment – meta-analysis of three separate studies from Nephroseq resource. Data are Pearson’s correlations with corresponding level of statistical significance (P-values) from individual studies, Meta R – meta-analysed correlation coefficient with corresponding level of statistical signif…
Gene symbol	Ju CKD TubInt (N=187) (All Measured Samples)	Rodwell Aging Kidney (N=61) (Renal Medulla Samples)	Rodwell Aging Kidney 2 (N=62) (Renal Medulla Samples)	Sampson Nephrotic Syndrome TubInt (N=50) (All Measured Samples)	Meta R	Meta P-value	FDR
PHLDA3	0.323 (6.71e-06)	0.309 (0.015)	-	0.27 (0.058)	0.312696	1.31808e-09	4.21784e-08
EGF	-0.231 (0.002)	-0.212 (0.101)	-	-0.481 (0.000411)	-0.27047	2.69157e-07	4.30651e-06
SLPI	0.226 (0.002)	0.308 (0.016)	-	0.293 (0.039)	0.255384	1.3501e-06	1.24416e-05
VIM	0.24 (0.000928)	0.148 (0.255)	-	0.428 (0.002)	0.253997	1.5552e-06	1.24416e-05
LTF	0.226 (0.002)	0.27 (0.035)	-	0.304 (0.032)	0.249414	2.46206e-06	1.57572e-05
ZNF518B	-	-	-0.182 (0.157)	-0.573 (1.36e-05)	-0.359261	7.57982e-06	3.8803e-05
SLC16A5	0.261 (0.000312)	0.143 (0.272)	-	0.252 (0.077)	0.236434	8.48816e-06	3.8803e-05
TSPYL5	-0.17 (0.02)	-0.227 (0.079)	-	-0.296 (0.037)	-0.203971	0.000128393	0.000513573
ARFGEF3	-	-	-0.489 (5.45e-05)	-0.062 (0.669)	-0.30045	0.000266271	0.000946742
ERP27	-	-	0.197 (0.124)	0.398 (0.004)	0.289261	0.000465116	0.00148837
TRIM26	-0.257 (0.000391)	0.004 (0.973)	-	-0.053 (0.717)	-0.169846	0.00133288	0.00359681
TMEM54	-	-	0.131 (0.312)	0.427 (0.002)	0.265452	0.00137164	0.00359681
LYG1	-	-	0.097 (0.453)	0.466 (0.000644)	0.263961	0.0014612	0.00359681
SNX24	-0.117 (0.111)	-0.038 (0.773)	-0.225 (0.079)	-0.236 (0.099)	-0.139615	0.00360887	0.00824884
ATP1B2	-0.129 (0.079)	-0.154 (0.237)	-	-0.218 (0.128)	-0.149916	0.00421802	0.00899843
PPP1R3C	0.061 (0.41)	0.067 (0.608)	0.148 (0.25)	0.302 (0.033)	0.111287	0.016748	0.033496
NCS1	-0.132 (0.071)	-0.024 (0.856)	-0.152 (0.239)	-0.046 (0.749)	-0.105709	0.0218445	0.0411191
FAM150B	-	-	0.152 (0.238)	0.214 (0.136)	0.181378	0.0245904	0.0437163
USH1C	-0.165 (0.024)	0.032 (0.806)	-	-0.043 (0.769)	-0.104501	0.0347868	0.0585883
SARS2	-0.157 (0.032)	0.197 (0.128)	-	-0.234 (0.101)	-0.0977823	0.0449733	0.0719573
ARPC1A	-0.123 (0.094)	-0.057 (0.663)	-	0.015 (0.918)	-0.0866179	0.0669423	0.102007
MAP4	0.071 (0.335)	0.359 (0.004)	-0.205 (0.11)	0.103 (0.474)	0.0771385	0.0715754	0.10411
ADAMTS5	-0.02 (0.781)	-0.082 (0.532)	0.067 (0.605)	-0.218 (0.128)	-0.0433861	0.206065	0.286699
SLC30A8	-	-	0.044 (0.734)	-0.197 (0.17)	-0.0642986	0.24915	0.332199
WDR55	-	-0.122 (0.35)	0.106 (0.411)	-0.135 (0.349)	-0.0445105	0.280452	0.358979
GUCY1A2	-0.018 (0.802)	-0.199 (0.125)	-	0.171 (0.236)	-0.0234102	0.34373	0.41954
EIF4G1	0.009 (0.908)	0.065 (0.617)	-	0.016 (0.915)	0.0217984	0.353987	0.41954
APLNR	-0.042 (0.568)	0.05 (0.703)	-	0.198 (0.169)	0.0174653	0.382063	0.435024
NUDT3	-0.039 (0.593)	0.059 (0.652)	-0.017 (0.894)	-	-0.0153081	0.394241	0.435024
PDZK1IP1	-0.063 (0.388)	0.162 (0.211)	-	-0.035 (0.811)	-0.0121331	0.417449	0.445279
EHD3	0.005 (0.943)	-0.034 (0.795)	0.016 (0.902)	0.011 (0.937)	0.00111642	0.491597	0.507455
HCG11	-	-	-	-0.079 (0.583)	-0.079	0.583	0.583
