# Supplementary material for: Uncovering genetic mechanisms of kidney aging through transcriptomics, genomics, and epigenomics
Source: Kidney Int. 2019 Mar;95(3):624–35. doi: 10.1016/j.kint.2018.10.029 (PMC6390171; doi:10.1016/j.kint.2018.10.029)
Supplement: Table S6 — GTEx tissues included in the analysis of association between age and gene expression. [file mmc13.xlsx]

## Sheet: Sheet1
Table S6. GTEx tissues included in the analysis of association between age and gene expression. N – number of individual donors for a tissue, Genes – number of genes expressed in a tissue, Age-associated genes – number of genes associated with age after correction for multiple testing.
Tissue	N	Genes	Age-associated genes
Muscle - Skeletal	421	20599	38
Skin - Sun Exposed (Lower leg)	360	24500	78
Thyroid	343	25276	44
Lung	333	25318	105
Artery - Tibial	329	22659	70
Adipose - Subcutaneous	328	23944	47
Whole Blood	314	20052	7
Esophagus - Mucosa	307	23252	93
Nerve - Tibial	305	25090	58
Esophagus - Muscularis	286	23026	153
Skin - Not Sun Exposed (Suprapubic)	285	24596	56
Adipose - Visceral (Omentum)	273	24017	13
Cells - Transformed fibroblasts	255	21620	12
Artery - Aorta	236	23195	12
Heart - Left Ventricle	232	20867	23
Heart - Atrial Appendage	230	22576	39
Colon - Transverse	209	24584	41
Stomach	199	23471	5
Esophagus - Gastroesophageal Junction	186	23297	27
Colon - Sigmoid	184	23775	6
Pancreas	179	21936	51
Adrenal Gland	146	23139	276
Pituitary	144	25971	150
Brain - Cerebellum	138	24737	220
Liver	134	21783	0
Artery - Coronary	127	23703	19
Brain - Caudate (basal ganglia)	126	24146	234
Brain - Cortex	120	24121	15
Spleen	118	24649	17
Brain - Nucleus accumbens (basal ganglia)	114	24508	197
Brain - Cerebellar Hemisphere	113	24515	53
Brain - Frontal Cortex (BA9)	104	24133	5
Small Intestine - Terminal Ileum	103	25325	7
Brain - Anterior cingulate cortex (BA24)	102	23820	178
Brain - Hippocampus	99	23925	3
Brain - Putamen (basal ganglia)	98	23472	9
Brain - Hypothalamus	98	24580	0
Cells - EBV-transformed lymphocytes	95	22304	0
Brain - Amygdala	81	23635	2
Brain - Spinal cord (cervical c-1)	76	24165	1
Minor Salivary Gland	73	24665	0
Brain - Substantia nigra	70	23761	0
