# Supplementary material for: Uncovering genetic mechanisms of kidney aging through transcriptomics, genomics, and epigenomics
Source: Kidney Int. 2019 Mar;95(3):624–35. doi: 10.1016/j.kint.2018.10.029 (PMC6390171; doi:10.1016/j.kint.2018.10.029)
Supplement: Table S7 — Demographic characteristics of individuals from GTEx. [file mmc14.xlsx]

## Sheet: Sheet1
Table S7. Demographic characteristics of individuals from GTEx. Data are mean (standard deviation) or count (percentage).
N	532
Age (years)	52.9 (12.8)
Age range (years)	20 – 70
Male sex (%)	338 (63.5%)
White European ethnicity	532 (100%)
