# Supplementary material for: Uncovering genetic mechanisms of kidney aging through transcriptomics, genomics, and epigenomics
Source: Kidney Int. 2019 Mar;95(3):624–35. doi: 10.1016/j.kint.2018.10.029 (PMC6390171; doi:10.1016/j.kint.2018.10.029)
Supplement: Table S8 — Analysis of association between age and expression of age-related renal genes in nonrenal GTEx tissues. [file mmc15.xlsx]

## Sheet: Sheet1
Table S8. Analysis of association between age and expression of age-related renal genes in non-renal GTEx tissues. Number of tissues showing expression – number of tissues in which gene expression was measured in GTEx Study. Associated with age in kidney only – genes that were not significantly associated with age in non-renal GTEx tissues and genes that were significantly associated with age in …
No.	Ensembl gene ID	Gene symbol	Number of tissues showing expression	Number of tissues showing significant association with age	Number of tissues where the association with age has the same direction as in meta analysis of TRANSLATE Study and TCGA	Associated with age in kidney only
1	ENSG00000112379	ARFGEF3	40			Yes
2	ENSG00000129244	ATP1B2	42	1	1
3	ENSG00000138798	EGF	34			Yes
4	ENSG00000013016	EHD3	42			Yes
5	ENSG00000139055	ERP27	42			Yes
6	ENSG00000189292	FAM150B	42			Yes
7	ENSG00000012223	LTF	42			Yes
8	ENSG00000144214	LYG1	42			Yes
9	ENSG00000047849	MAP4	42			Yes
10	ENSG00000174307	PHLDA3	42	4	4
11	ENSG00000119938	PPP1R3C	42			Yes
12	ENSG00000170190	SLC16A5	42			Yes
13	ENSG00000124107	SLPI	42			Yes
14	ENSG00000064652	SNX24	42			Yes
15	ENSG00000121900	TMEM54	42			Yes
16	ENSG00000234127	TRIM26	42			Yes
17	ENSG00000180543	TSPYL5	42	1	1
18	ENSG00000026025	VIM	42			Yes
19	ENSG00000178163	ZNF518B	42	13	13
