# Supplementary material for: Uncovering genetic mechanisms of kidney aging through transcriptomics, genomics, and epigenomics
Source: Kidney Int. 2019 Mar;95(3):624–35. doi: 10.1016/j.kint.2018.10.029 (PMC6390171; doi:10.1016/j.kint.2018.10.029)
Supplement: Table S9 — Sensitivity analyses of association between age and expression of age-related renal genes in nonrenal GTEx tissues. [file mmc16.xlsx]

## Sheet: Sheet1
Table S9. Sensitivity analyses of association between age and expression of age-related renal genes in non-renal GTEx tissues. Number of tissues showing expression – number of tissues in which gene expression was quantified in the GTEx project. HF - number of PEER-derived hidden factors: GTEx - as recommended in the GTEx eQTL analyses, 10 or 5. Associated with age in kidney only – genes that were…
Ensembl gene ID	Gene symbol	Number of tissue showing expression	Number of tissues showing significant association with age			Number of tissues where the association with age has the same direction in meta analysis of TRANSLATE Study and TCGA			Associated with age in kidney only
			HF: GTEx	HF: 10	HF: 5	HF: GTEx	HF: 10	HF: 5
ENSG00000112379	ARFGEF3	40			2			2
ENSG00000129244	ATP1B2	42	1	4	5	1	4	4
ENSG00000138798	EGF	34		1	1			1
ENSG00000013016	EHD3	42			1				Yes
ENSG00000139055	ERP27	42							Yes
ENSG00000189292	FAM150B	42		1	2		1	1
ENSG00000012223	LTF	42		2			1
ENSG00000144214	LYG1	42			3			3
ENSG00000047849	MAP4	42			1				Yes
ENSG00000174307	PHLDA3	42	4	6	7	4	6	6
ENSG00000119938	PPP1R3C	42		1					Yes
ENSG00000170190	SLC16A5	42		3	4			1
ENSG00000124107	SLPI	42		1	2		1	1
ENSG00000064652	SNX24	42		1	2				Yes
ENSG00000121900	TMEM54	42			2			2
ENSG00000234127	TRIM26	42			1			1
ENSG00000180543	TSPYL5	42	1	4	8	1	4	8
ENSG00000026025	VIM	42		1	2			2
ENSG00000178163	ZNF518B	42	13	15	18	13	15	18
