# Supplementary material for: Uncovering genetic mechanisms of kidney aging through transcriptomics, genomics, and epigenomics
Source: Kidney Int. 2019 Mar;95(3):624–35. doi: 10.1016/j.kint.2018.10.029 (PMC6390171; doi:10.1016/j.kint.2018.10.029)
Supplement: Table S10 — Analysis of association between 19 robust age-related genes and estimated glomerular filtration rate in the TRANSLATE Study. [file mmc17.xlsx]

## Sheet: Sheet1
Table S10. Analysis of association between 19 robust age-related genes and estimated glomerular filtration rate in TRANSLATE Study. Data are regression coefficients (β) with corresponding standard errors (SE) and levels of statistical significance (P-values) from regression models where logarithm of eGFR together with sex, top three genotype principal components and 30 PEER factors were regressed…
Chromosome	Ensembl gene ID	Gene symbol	Not adjusted for age				Adjusted for age
			β	SE	P-value	FDR	β	SE	P-value	FDR
6	ENSG00000234127	TRIM26	0.420123	0.123218	0.000878404	0.0166897	0.31723	0.134777	0.0201705	0.191619
1	ENSG00000121900	TMEM54	-0.258799	0.0905897	0.00501933	0.027747	-0.189252	0.0992902	0.0589771	0.280141
2	ENSG00000013016	EHD3	0.428641	0.154562	0.00640749	0.027747	0.231959	0.166078	0.165022	0.447918
17	ENSG00000170190	SLC16A5	-0.375041	0.13536	0.00645513	0.027747	-0.324637	0.149619	0.0319472	0.202333
3	ENSG00000047849	MAP4	-0.240397	0.0881289	0.00730184	0.027747	-0.147646	0.0956425	0.125223	0.39654
4	ENSG00000138798	EGF	0.238183	0.100585	0.0194324	0.0559868	0.0773506	0.106069	0.467236	0.639202
8	ENSG00000180543	TSPYL5	0.324711	0.138482	0.0206267	0.0559868	0.140184	0.148342	0.346509	0.610322
4	ENSG00000178163	ZNF518B	0.2793	0.137762	0.044764	0.106315	-0.0074021	0.139911	0.957893	0.957893
12	ENSG00000139055	ERP27	-0.436277	0.228012	0.0580031	0.122451	-0.268815	0.250147	0.284644	0.600915
3	ENSG00000012223	LTF	-0.321878	0.175382	0.0688587	0.130831	-0.154089	0.191039	0.421464	0.639202
10	ENSG00000026025	VIM	-0.201492	0.136581	0.142677	0.229714	-0.0286445	0.146808	0.845624	0.909518
20	ENSG00000124107	SLPI	-0.227921	0.155433	0.145082	0.229714	-0.113448	0.170513	0.507081	0.642303
1	ENSG00000174307	PHLDA3	-0.162677	0.124344	0.193198	0.282367	-0.0518452	0.135757	0.703197	0.835047
17	ENSG00000129244	ATP1B2	0.148293	0.132762	0.266158	0.361215	-0.125806	0.135036	0.353344	0.610322
5	ENSG00000064652	SNX24	0.278587	0.282524	0.32602	0.412959	-0.0532656	0.304999	0.861648	0.909518
2	ENSG00000144214	LYG1	-0.135936	0.165949	0.414277	0.491954	0.211054	0.168387	0.212443	0.504551
2	ENSG00000189292	FAM150B	-0.118951	0.204594	0.562028	0.621361	0.158285	0.218898	0.470991	0.639202
10	ENSG00000119938	PPP1R3C	0.122278	0.225525	0.588658	0.621361	0.548281	0.232858	0.0201275	0.191619
6	ENSG00000112379	ARFGEF3	0.00957982	0.129488	0.941144	0.941144	-0.228793	0.134208	0.0907626	0.344898
