# Supplementary material for: Uncovering genetic mechanisms of kidney aging through transcriptomics, genomics, and epigenomics
Source: Kidney Int. 2019 Mar;95(3):624–35. doi: 10.1016/j.kint.2018.10.029 (PMC6390171; doi:10.1016/j.kint.2018.10.029)
Supplement: Table S11 — Analysis of association between 19 robust age-related genes and glomerular sclerosis in the TRANSLATE Study. [file mmc18.xlsx]

## Sheet: Sheet1
Table S11. Analysis of association between 19 robust age-related genes and glomerular sclerosis in TRANSLATE Study. Data are regression coefficients (β) with corresponding standard errors (SE) and levels of statistical significance (P-values) from regression models where glomerular sclerosis together with sex, top three genotype principal components and 30 PEER factors were regressed on the renal…
Chromosome	Ensembl gene ID	Gene symbol	Not adjusted for age				Adjusted for age
			β	SE	P-value	FDR	β	SE	P-value	FDR
4	ENSG00000178163	ZNF518B	-0.193329	0.0617836	0.00220938	0.0419782	-0.108962	0.0594302	0.0692781	0.438761
5	ENSG00000064652	SNX24	-0.328814	0.128913	0.0120318	0.114302	-0.246599	0.133138	0.0665176	0.438761
17	ENSG00000129244	ATP1B2	-0.13737	0.0590403	0.0216862	0.129365	-0.0682539	0.0582434	0.243628	0.77149
1	ENSG00000174307	PHLDA3	0.126344	0.0565057	0.0272348	0.129365	0.0995185	0.0588366	0.093415	0.443721
4	ENSG00000138798	EGF	-0.0902246	0.0454904	0.0496481	0.188663	-0.0431966	0.0455458	0.34487	0.819066
10	ENSG00000119938	PPP1R3C	-0.17078	0.103836	0.102691	0.322423	-0.299896	0.101534	0.00379692	0.0721415
3	ENSG00000047849	MAP4	0.0632257	0.0417162	0.132291	0.322423	0.0277175	0.0424566	0.515138	0.902611
20	ENSG00000124107	SLPI	0.107638	0.0716606	0.135757	0.322423	0.0732232	0.0745991	0.328344	0.819066
6	ENSG00000234127	TRIM26	-0.0796811	0.0593622	0.18208	0.384391	-0.0267881	0.0602191	0.657255	0.996735
2	ENSG00000013016	EHD3	-0.0793574	0.0711765	0.267143	0.507571	-0.00974761	0.071649	0.892018	0.996735
17	ENSG00000170190	SLC16A5	0.0642419	0.064373	0.32034	0.553314	0.0269897	0.0666995	0.686476	0.996735
3	ENSG00000012223	LTF	0.072788	0.0815641	0.373993	0.564122	0.0161092	0.0839451	0.848152	0.996735
10	ENSG00000026025	VIM	0.0535495	0.0645131	0.408183	0.564122	-0.00468231	0.0653801	0.943029	0.996735
1	ENSG00000121900	TMEM54	0.0343056	0.0428646	0.425131	0.564122	0.000179681	0.0438101	0.996735	0.996735
8	ENSG00000180543	TSPYL5	-0.0499773	0.0657529	0.448724	0.564122	0.0163782	0.065993	0.80443	0.996735
2	ENSG00000144214	LYG1	0.0557281	0.0777697	0.47505	0.564122	-0.0491817	0.0749832	0.513174	0.902611
12	ENSG00000139055	ERP27	0.0689546	0.10865	0.526887	0.588874	0.0011957	0.112302	0.991523	0.996735
6	ENSG00000112379	ARFGEF3	-0.032114	0.0607155	0.59785	0.631064	0.0384506	0.0599546	0.522564	0.902611
2	ENSG00000189292	FAM150B	-0.0256287	0.0947141	0.787179	0.787179	-0.116017	0.0955512	0.227123	0.77149
