# Supplementary material for: Uncovering genetic mechanisms of kidney aging through transcriptomics, genomics, and epigenomics
Source: Kidney Int. 2019 Mar;95(3):624–35. doi: 10.1016/j.kint.2018.10.029 (PMC6390171; doi:10.1016/j.kint.2018.10.029)
Supplement: Table S12 — Analysis of association between 19 robust age-related genes and interstitial fibrosis in the TRANSLATE Study. [file mmc19.xlsx]

## Sheet: Sheet1
Table S12. Analysis of association between 19 robust age-related genes and interstitial fibrosis in TRANSLATE Study. Data are regression coefficients (β) with corresponding standard errors (SE) and levels of statistical significance (P-values) from regression models where interstitial fibrosis together with sex, top three genotype principal components and 30 PEER factors were regressed on the ren…
Chromosome	Ensembl gene ID	Gene symbol	Not adjusted for age				Adjusted for age
			β	SE	P-value	FDR	β	SE	P-value	FDR
20	ENSG00000124107	SLPI	0.225209	0.0687314	0.00137979	0.0137387	0.202421	0.0720622	0.00582611	0.110696
6	ENSG00000234127	TRIM26	-0.185449	0.056849	0.00144617	0.0137387	-0.142716	0.0584344	0.0160881	0.152837
4	ENSG00000138798	EGF	-0.130592	0.0442867	0.00384724	0.0243658	-0.0872658	0.0447221	0.0534129	0.338282
17	ENSG00000129244	ATP1B2	-0.159421	0.0580934	0.00701359	0.0333146	-0.0920229	0.0576049	0.112856	0.428852
1	ENSG00000174307	PHLDA3	0.124463	0.0560916	0.0284041	0.094122	0.0974309	0.058502	0.0985026	0.428852
5	ENSG00000064652	SNX24	-0.283401	0.128793	0.0297227	0.094122	-0.196443	0.133025	0.142432	0.451036
3	ENSG00000047849	MAP4	0.078059	0.0411764	0.0604429	0.15481	0.0437671	0.0420824	0.300469	0.680307
6	ENSG00000112379	ARFGEF3	-0.11067	0.0594568	0.0651831	0.15481	-0.0472181	0.0595367	0.429329	0.776984
4	ENSG00000178163	ZNF518B	-0.0984523	0.063158	0.121716	0.231296	-0.00404064	0.0599121	0.946344	0.946344
10	ENSG00000026025	VIM	0.099068	0.0635562	0.121735	0.231296	0.0448354	0.0648537	0.490727	0.776984
2	ENSG00000144214	LYG1	0.107818	0.0767042	0.162461	0.280614	0.0070196	0.0746636	0.925257	0.946344
1	ENSG00000121900	TMEM54	0.0524707	0.0423783	0.218118	0.345353	0.0198428	0.0435064	0.649172	0.865902
8	ENSG00000180543	TSPYL5	-0.0743318	0.0650515	0.255493	0.366257	-0.00975093	0.0656048	0.8821	0.946344
3	ENSG00000012223	LTF	0.0895656	0.0807944	0.269873	0.366257	0.0340705	0.0833909	0.683607	0.865902
2	ENSG00000013016	EHD3	-0.0631946	0.0707654	0.373667	0.473311	0.00866876	0.0712167	0.903327	0.946344
2	ENSG00000189292	FAM150B	-0.0390231	0.0939515	0.678637	0.805882	-0.131881	0.0947887	0.16677	0.452662
12	ENSG00000139055	ERP27	0.0170563	0.107993	0.874775	0.97769	-0.0565392	0.1115	0.613055	0.865902
10	ENSG00000119938	PPP1R3C	0.00943357	0.104214	0.928027	0.978247	-0.103555	0.104175	0.322251	0.680307
17	ENSG00000170190	SLC16A5	-0.00175284	0.0641504	0.978247	0.978247	-0.0459047	0.0662064	0.48946	0.776984
