# Supplementary material for: Uncovering genetic mechanisms of kidney aging through transcriptomics, genomics, and epigenomics
Source: Kidney Int. 2019 Mar;95(3):624–35. doi: 10.1016/j.kint.2018.10.029 (PMC6390171; doi:10.1016/j.kint.2018.10.029)
Supplement: Table S13 — Analysis of association between 19 robust age-related genes and tubular atrophy in the TRANSLATE Study. [file mmc20.xlsx]

## Sheet: Sheet1
Table S13. Analysis of association between 19 robust age-related genes and tubular atrophy in TRANSLATE Study. Data are regression coefficients (β) with corresponding standard errors (SE) and levels of statistical significance (P-values) from regression models where tubular atrophy together with sex, top three genotype principal components and 30 PEER factors were regressed on the renal expressio…
Chromosome	Ensembl gene ID	Gene symbol	Not adjusted for age				Adjusted for age
			β	SE	P-value	FDR	β	SE	P-value	FDR
4	ENSG00000138798	EGF	-0.1252	0.0395423	0.00196549	0.0229157	-0.0895553	0.0396475	0.025749	0.163077
6	ENSG00000234127	TRIM26	-0.158865	0.0512289	0.00241218	0.0229157	-0.122055	0.0521858	0.0210401	0.163077
20	ENSG00000124107	SLPI	0.175897	0.062367	0.00562893	0.0356499	0.153625	0.0648194	0.0194215	0.163077
6	ENSG00000112379	ARFGEF3	-0.110686	0.0531754	0.0395478	0.136384	-0.0589385	0.0529259	0.267731	0.508689
17	ENSG00000129244	ATP1B2	-0.109326	0.0528294	0.0406908	0.136384	-0.0502195	0.0516902	0.33328	0.575665
3	ENSG00000047849	MAP4	0.0740926	0.036891	0.0468819	0.136384	0.0458376	0.0374406	0.223308	0.471428
5	ENSG00000064652	SNX24	-0.229533	0.116037	0.0502467	0.136384	-0.154395	0.118806	0.196309	0.471428
1	ENSG00000174307	PHLDA3	0.0905009	0.0507044	0.0768515	0.182522	0.0657794	0.0524036	0.211892	0.471428
2	ENSG00000013016	EHD3	-0.0869121	0.0632252	0.171847	0.362787	-0.030149	0.0634159	0.635376	0.84349
1	ENSG00000121900	TMEM54	0.0482306	0.0380243	0.207147	0.39358	0.0212487	0.0387606	0.584596	0.84349
10	ENSG00000026025	VIM	0.0633354	0.0573331	0.271541	0.469025	0.0160852	0.0579009	0.781651	0.84349
4	ENSG00000178163	ZNF518B	-0.0522314	0.0570656	0.361908	0.47977	0.0288666	0.053332	0.589356	0.84349
3	ENSG00000012223	LTF	0.0662275	0.0726378	0.363759	0.47977	0.018968	0.0743559	0.799096	0.84349
8	ENSG00000180543	TSPYL5	-0.0524023	0.0585102	0.372285	0.47977	0.00223089	0.0584766	0.969633	0.969633
2	ENSG00000144214	LYG1	0.0611297	0.0691909	0.378766	0.47977	-0.0252212	0.0665069	0.705206	0.84349
17	ENSG00000170190	SLC16A5	-0.0387335	0.0574675	0.501625	0.588406	-0.0780908	0.0586864	0.185893	0.471428
10	ENSG00000119938	PPP1R3C	-0.0593238	0.0933804	0.526469	0.588406	-0.15781	0.0920909	0.0892446	0.423912
2	ENSG00000189292	FAM150B	-0.0395836	0.0843085	0.639572	0.675104	-0.115901	0.0845015	0.172818	0.471428
12	ENSG00000139055	ERP27	0.0265759	0.0969081	0.784381	0.784381	-0.0329361	0.0994389	0.741071	0.84349
