# Supplementary material for: Uncovering genetic mechanisms of kidney aging through transcriptomics, genomics, and epigenomics
Source: Kidney Int. 2019 Mar;95(3):624–35. doi: 10.1016/j.kint.2018.10.029 (PMC6390171; doi:10.1016/j.kint.2018.10.029)
Supplement: Table S14 — Analysis of association between 19 robust age-related genes and arterial/arteriolar narrowing in the TRANSLATE Study. [file mmc21.xlsx]

## Sheet: Sheet1
Table S14. Analysis of association between 19 robust age-related genes and arterial/arteriolar narrowing in TRANSLATE Study. Data are regression coefficients (β) with corresponding standard errors (SE) and levels of statistical significance (P-values) from regression models where arterial/arteriolar narrowing together with sex, top three genotype principal components and 30 PEER factors were regr…
Chromosome	Ensembl gene ID	Gene symbol	Not adjusted for age				Adjusted for age
			β	SE	P-value	FDR	β	SE	P-value	FDR
8	ENSG00000180543	TSPYL5	-0.225149	0.0541016	6.03242e-05	0.00114616	-0.184723	0.0553696	0.00113884	0.0216379
20	ENSG00000124107	SLPI	0.176698	0.0614709	0.00480167	0.0456159	0.15452	0.064181	0.0176219	0.167408
4	ENSG00000138798	EGF	-0.102453	0.0395362	0.0107657	0.0565546	-0.0638674	0.0396965	0.110335	0.698785
17	ENSG00000129244	ATP1B2	-0.131972	0.0516623	0.0119062	0.0565546	-0.0731215	0.0509785	0.154137	0.732152
10	ENSG00000119938	PPP1R3C	0.185588	0.0907139	0.0429923	0.163371	0.105653	0.0918709	0.252483	0.834771
3	ENSG00000047849	MAP4	0.0514332	0.0367184	0.163913	0.446279	0.0202784	0.0372888	0.587601	0.84159
6	ENSG00000234127	TRIM26	-0.0719042	0.0521559	0.170614	0.446279	-0.0262661	0.0528489	0.620119	0.84159
1	ENSG00000121900	TMEM54	0.0496689	0.037501	0.187907	0.446279	0.0219603	0.0384026	0.568524	0.84159
6	ENSG00000112379	ARFGEF3	-0.0601085	0.0531428	0.260317	0.549559	-0.00206441	0.0527198	0.968831	0.968831
4	ENSG00000178163	ZNF518B	-0.0508882	0.0563195	0.368068	0.69933	0.0334238	0.0528212	0.528117	0.84159
2	ENSG00000013016	EHD3	-0.0496674	0.0627241	0.430043	0.742802	0.0124783	0.0628874	0.843059	0.968831
2	ENSG00000144214	LYG1	0.038569	0.0684135	0.573985	0.772036	-0.0531556	0.0657572	0.420523	0.84159
10	ENSG00000026025	VIM	0.0296447	0.0568047	0.602738	0.772036	-0.0223863	0.0573542	0.697012	0.882881
1	ENSG00000174307	PHLDA3	0.026152	0.0506508	0.606597	0.772036	-0.00514291	0.0522718	0.921793	0.968831
17	ENSG00000170190	SLC16A5	0.0290682	0.056757	0.609502	0.772036	-0.00577574	0.0585868	0.921637	0.968831
2	ENSG00000189292	FAM150B	0.0299109	0.0832309	0.719959	0.854951	-0.0432739	0.084306	0.608713	0.84159
5	ENSG00000064652	SNX24	0.031022	0.116357	0.790235	0.855805	0.132475	0.117935	0.263612	0.834771
12	ENSG00000139055	ERP27	-0.0188448	0.0956472	0.844148	0.855805	-0.0849443	0.0982645	0.389112	0.84159
3	ENSG00000012223	LTF	0.0130984	0.0719236	0.855805	0.855805	-0.0407493	0.0736016	0.580877	0.84159
