# Supplementary material for: Uncovering genetic mechanisms of kidney aging through transcriptomics, genomics, and epigenomics
Source: Kidney Int. 2019 Mar;95(3):624–35. doi: 10.1016/j.kint.2018.10.029 (PMC6390171; doi:10.1016/j.kint.2018.10.029)
Supplement: Table S15 — Cross-species validation of 19 genes showing age-related changes in kidney expression: analysis of murine model of renal aging. [file mmc22.xlsx]

## Sheet: Sheet1
Table S15. Cross-species validation of 19 genes showing age-related changes in kidney expression - analysis of murine model of renal ageing. P-value - level of statistical significance for association with age in mice.
Human gene symbol	Mouse homolog	Available for analysis?	Association with age - kidney (P-value)	Associated with glomerular membrane thickening or tubular degeneration?
ARFGEF3	D10BWg1379e	No	-	-
	Arfgef3	No	-	-
ATP1B2	Atp1b2	No	-	-
EGF	Egf	Yes	0.01	-
EHD3	Ehd3	No	-	-
ERP27	Erp 27	No	-	-
FAM150B	Fam150b	No	-	-
	Alkal2	No	-	-
LTF	Ltf	Yes	0.2	-
LYG1	Lyg1	Yes	0.85	-
MAP4	Map4	No	-	-
PHLDA3	Phlda3	Yes	<0.01	YES
PPP1R3C	Ppp1r3c	No	-	-
SLC16A5	Slc16a5	Yes	0.1
*SLPI	Slpi	Yes	<0.01	YES
SNX24	Snx24	Yes	0.11	-
TMEM54	Tmem54	No	-	-
TRIM26	Trim26	No	-	-
TSPYL5	Tspyl5	No	-	-
VIM	Vim	Yes	0.01	YES
ZNF518B	Znfp518b	No	-	-
