# Supplementary material for: Uncovering genetic mechanisms of kidney aging through transcriptomics, genomics, and epigenomics
Source: Kidney Int. 2019 Mar;95(3):624–35. doi: 10.1016/j.kint.2018.10.029 (PMC6390171; doi:10.1016/j.kint.2018.10.029)
Supplement: Table S16 — Gene signatures of kidney aging and their best eSNPs: meta analysis of the TRANSLATE Study and TCGA. [file mmc23.xlsx]

## Sheet: Sheet1
Table S16. Gene signatures of kidney ageing and their best eSNPs – meta analysis of TRANSLATE Study and TCGA. SNP – single nucleotide polymorphism, Distance – distance in basepairs between the best eSNP and the closest boundary of the gene (0 means within bounds), β – SNP regression coefficient, SE - standard error, permutation P-value – permutation corrected P-value, FDR – false discovery rate.
Chr	Ensembl gene ID	Gene symbol	Gene location	rsID	SNP location	Distance (basepairs)	Alleles	Alternate allele	Alternate allele frequency	Number of in-cis SNPs	β (SNP)	SE	P-value	Permutation P-value	FDR
10	ENSG00000119938	PPP1R3C	10:93388199-93392811	rs7077656	10:93369749	-18450	A/G	G	0.67	3550	-0.428	0.062	5.44436e-12	0.00049975	0.00164256
8	ENSG00000180543	TSPYL5	8:98285702-98290192	rs2567772	8:98281080	-4622	G/A	A	0.23	3604	0.287	0.043	1.58419e-11	0.00049975	0.00164256
3	ENSG00000012223	LTF	3:46490735-46526724	rs6763280	3:46521298	0	G/A	A	0.39	3757	0.283	0.043	4.47895e-11	0.00049975	0.00164256
2	ENSG00000144214	LYG1	2:99900701-99921205	rs6734290	2:99941544	20339	G/T	T	0.46	3065	-0.244	0.04	1.46214e-09	0.00049975	0.00164256
6	ENSG00000112379	ARFGEF3	6:138483058-138665800	rs6925036	6:139630138	964338	A/G	G	0.1	4035	-0.227	0.053	1.96114e-05	0.0354823	0.0619121
5	ENSG00000064652	SNX24	5:122179134-122365049	rs71594310	5:122213680	0	A/G	G	0.1	4445	-0.529	0.127	3.17018e-05	0.041979	0.0703264
4	ENSG00000138798	EGF	4:110834040-110933422	rs10017480	4:110548394	-285646	T/C	C	0.13	4188	-0.155	0.043	0.000331768	0.230385	0.228939
12	ENSG00000139055	ERP27	12:15066969-15092016	rs888163	12:15661441	569425	A/G	G	0.64	3158	0.229	0.067	0.000679393	0.295352	0.265548
2	ENSG00000189292	FAM150B	2:279558-288851	rs79975915	2:262119	-17439	T/C	C	0.08	4007	0.391	0.114	0.000594001	0.307846	0.272183
4	ENSG00000178163	ZNF518B	4:10441498-10459034	rs12651349	4:11234427	775393	C/A	A	0.36	5761	-0.147	0.044	0.000810951	0.421289	0.324805
17	ENSG00000170190	SLC16A5	17:73083822-73102257	rs16907	17:72159696	-924126	A/T	T	0.2	3667	-0.177	0.054	0.000975022	0.488756	0.350041
1	ENSG00000174307	PHLDA3	1:201433511-201438365	rs6665102	1:201977600	539235	C/A	A	0.56	4364	0.151	0.045	0.000805504	0.507246	0.356192
6	ENSG00000234127	TRIM26	6:30152232-30181204	rs2394255	6:29949821	-202411	A/G	G	0.49	11978	0.152	0.047	0.00124058	0.566217	0.374965
3	ENSG00000047849	MAP4	3:47892180-48130762	rs12492271	3:48536456	405694	C/T	T	0.93	1593	-0.163	0.064	0.0110498	0.611194	0.388779
2	ENSG00000013016	EHD3	2:31457203-31492313	rs10168512	2:31357546	-99657	C/G	G	0.34	4170	-0.158	0.05	0.00147232	0.625187	0.393365
17	ENSG00000129244	ATP1B2	17:7549945-7561086	rs1050540	17:7560742	0	C/T	T	0.34	3576	-0.139	0.043	0.00141336	0.634183	0.395565
10	ENSG00000026025	VIM	10:17270258-17279592	rs12414377	10:17592474	312882	T/C	C	0.08	4149	0.249	0.08	0.00182813	0.675662	0.408231
20	ENSG00000124107	SLPI	20:43880880-43883205	rs734784	20:43723627	-157253	T/C	C	0.41	3727	0.126	0.043	0.00380839	0.837581	0.454561
1	ENSG00000121900	TMEM54	1:33360195-33367039	rs12727575	1:34052305	685266	C/T	T	0.33	2152	0.075	0.032	0.0181874	0.957021	0.484051
