# Supplementary material for: Uncovering genetic mechanisms of kidney aging through transcriptomics, genomics, and epigenomics
Source: Kidney Int. 2019 Mar;95(3):624–35. doi: 10.1016/j.kint.2018.10.029 (PMC6390171; doi:10.1016/j.kint.2018.10.029)
Supplement: Table S17 — Gene signatures of kidney aging and their eSNPs: meta-analysis of the TRANSLATE Study and TCGA. [file mmc24.xlsx]

## Sheet: Sheet1
Table S17. Gene signatures of kidney ageing and their eSNPs – meta-analysis of TRANSLATE Study and TCGA. SNP – single nucleotide polymorphism, Distance – distance in basepairs between eSNP and the closest boundary of the gene (0 means within bounds), β – SNP regression coefficient, SE - standard error, permutation P-value – permutation corrected P-value, FDR – false discovery rate.
Chr	Ensembl gene ID	Gene symbol	Gene location	rsID	SNP location	Distance (basepairs)	Alleles	Alternate allele	Alternate allele frequency	β (SNP)	SE	P-value	Nominal P-value cut-off
10	ENSG00000119938	PPP1R3C	10:93388199-93392811	rs7077656	10:93369749	-18450	A/G	G	0.67	-0.428	0.062	5.44436e-12	3.06221e-05
10	ENSG00000119938	PPP1R3C	10:93388199-93392811	rs4933677	10:93369096	-19103	A/G	G	0.67	-0.427	0.062	5.62757e-12	3.06221e-05
10	ENSG00000119938	PPP1R3C	10:93388199-93392811	rs10881929	10:93371155	-17044	A/C	C	0.68	-0.43	0.062	5.96319e-12	3.06221e-05
10	ENSG00000119938	PPP1R3C	10:93388199-93392811	rs1539246	10:93371754	-16445	T/C	C	0.68	-0.427	0.063	8.22774e-12	3.06221e-05
10	ENSG00000119938	PPP1R3C	10:93388199-93392811	rs1970506	10:93428286	35475	C/T	T	0.69	-0.42	0.063	2.84085e-11	3.06221e-05
10	ENSG00000119938	PPP1R3C	10:93388199-93392811	rs11186626	10:93368789	-19410	T/A	A	0.32	0.424	0.064	3.71624e-11	3.06221e-05
10	ENSG00000119938	PPP1R3C	10:93388199-93392811	rs10509629	10:93356372	-31827	T/C	C	0.32	0.464	0.07	3.73612e-11	3.06221e-05
10	ENSG00000119938	PPP1R3C	10:93388199-93392811	rs11186623	10:93362686	-25513	C/T	T	0.32	0.444	0.067	3.91818e-11	3.06221e-05
10	ENSG00000119938	PPP1R3C	10:93388199-93392811	rs1891272	10:93426063	33252	A/G	G	0.69	-0.417	0.063	4.45954e-11	3.06221e-05
10	ENSG00000119938	PPP1R3C	10:93388199-93392811	rs12098479	10:93366590	-21609	A/G	G	0.32	0.43	0.065	4.73052e-11	3.06221e-05
10	ENSG00000119938	PPP1R3C	10:93388199-93392811	rs11186625	10:93365911	-22288	T/G	G	0.32	0.421	0.064	4.79476e-11	3.06221e-05
10	ENSG00000119938	PPP1R3C	10:93388199-93392811	rs12359028	10:93364867	-23332	C/G	G	0.32	0.421	0.064	4.94731e-11	3.06221e-05
10	ENSG00000119938	PPP1R3C	10:93388199-93392811	rs1891268	10:93426826	34015	T/G	G	0.69	-0.416	0.063	4.95894e-11	3.06221e-05
10	ENSG00000119938	PPP1R3C	10:93388199-93392811	rs1891269	10:93426825	34014	A/C	C	0.69	-0.416	0.063	4.96663e-11	3.06221e-05
10	ENSG00000119938	PPP1R3C	10:93388199-93392811	rs11186624	10:93365474	-22725	A/C	C	0.32	0.421	0.064	4.97786e-11	3.06221e-05
10	ENSG00000119938	PPP1R3C	10:93388199-93392811	rs1891271	10:93426323	33512	C/T	T	0.69	-0.416	0.063	5.0191e-11	3.06221e-05
10	ENSG00000119938	PPP1R3C	10:93388199-93392811	rs10509631	10:93365431	-22768	T/C	C	0.32	0.421	0.064	5.02691e-11	3.06221e-05
10	ENSG00000119938	PPP1R3C	10:93388199-93392811	rs6583782	10:93425779	32968	G/A	A	0.69	-0.416	0.063	5.11061e-11	3.06221e-05
10	ENSG00000119938	PPP1R3C	10:93388199-93392811	rs7900863	10:93425494	32683	T/C	C	0.69	-0.416	0.063	5.15258e-11	3.06221e-05
10	ENSG00000119938	PPP1R3C	10:93388199-93392811	rs4933692	10:93424633	31822	A/G	G	0.69	-0.415	0.063	5.29525e-11	3.06221e-05
10	ENSG00000119938	PPP1R3C	10:93388199-93392811	rs2421629	10:93423775	30964	T/G	G	0.69	-0.415	0.063	5.41495e-11	3.06221e-05
10	ENSG00000119938	PPP1R3C	10:93388199-93392811	rs10881945	10:93423583	30772	C/A	A	0.69	-0.415	0.063	5.45956e-11	3.06221e-05
10	ENSG00000119938	PPP1R3C	10:93388199-93392811	rs2421628	10:93422169	29358	A/G	G	0.69	-0.415	0.063	5.59731e-11	3.06221e-05
10	ENSG00000119938	PPP1R3C	10:93388199-93392811	rs2421627	10:93421983	29172	G/A	A	0.69	-0.415	0.063	5.63236e-11	3.06221e-05
10	ENSG00000119938	PPP1R3C	10:93388199-93392811	rs2421626	10:93420934	28123	G/C	C	0.69	-0.414	0.063	5.79256e-11	3.06221e-05
10	ENSG00000119938	PPP1R3C	10:93388199-93392811	rs76542012	10:93415319	22508	C/T	T	0.69	-0.413	0.063	5.80247e-11	3.06221e-05
10	ENSG00000119938	PPP1R3C	10:93388199-93392811	rs4933216	10:93419582	26771	C/G	G	0.69	-0.414	0.063	5.82733e-11	3.06221e-05
10	ENSG00000119938	PPP1R3C	10:93388199-93392811	rs4933690	10:93419567	26756	G/A	A	0.69	-0.414	0.063	5.84744e-11	3.06221e-05
10	ENSG00000119938	PPP1R3C	10:93388199-93392811	rs7908980	10:93419302	26491	A/G	G	0.69	-0.414	0.063	5.89555e-11	3.06221e-05
10	ENSG00000119938	PPP1R3C	10:93388199-93392811	rs4933691	10:93419957	27146	T/A	A	0.69	-0.414	0.063	5.92193e-11	3.06221e-05
10	ENSG00000119938	PPP1R3C	10:93388199-93392811	rs2000177	10:93412994	20183	T/G	G	0.69	-0.413	0.063	6.01087e-11	3.06221e-05
10	ENSG00000119938	PPP1R3C	10:93388199-93392811	rs2421623	10:93414457	21646	T/C	C	0.69	-0.413	0.063	6.01451e-11	3.06221e-05
10	ENSG00000119938	PPP1R3C	10:93388199-93392811	rs4933685	10:93407587	14776	A/G	G	0.69	-0.415	0.063	6.02777e-11	3.06221e-05
10	ENSG00000119938	PPP1R3C	10:93388199-93392811	rs4933684	10:93407562	14751	C/T	T	0.69	-0.415	0.063	6.03087e-11	3.06221e-05
10	ENSG00000119938	PPP1R3C	10:93388199-93392811	rs10881942	10:93415020	22209	G/A	A	0.69	-0.413	0.063	6.03101e-11	3.06221e-05
10	ENSG00000119938	PPP1R3C	10:93388199-93392811	rs71505705	10:93415257	22446	G/A	A	0.69	-0.413	0.063	6.03156e-11	3.06221e-05
10	ENSG00000119938	PPP1R3C	10:93388199-93392811	rs10881940	10:93406648	13837	C/T	T	0.69	-0.415	0.063	6.03321e-11	3.06221e-05
10	ENSG00000119938	PPP1R3C	10:93388199-93392811	rs10881941	10:93414911	22100	G/A	A	0.69	-0.413	0.063	6.0337e-11	3.06221e-05
10	ENSG00000119938	PPP1R3C	10:93388199-93392811	rs2000178	10:93413044	20233	A/C	C	0.69	-0.413	0.063	6.03509e-11	3.06221e-05
10	ENSG00000119938	PPP1R3C	10:93388199-93392811	rs4933687	10:93410399	17588	C/T	T	0.69	-0.413	0.063	6.03632e-11	3.06221e-05
10	ENSG00000119938	PPP1R3C	10:93388199-93392811	rs7088831	10:93412452	19641	A/G	G	0.69	-0.413	0.063	6.03945e-11	3.06221e-05
10	ENSG00000119938	PPP1R3C	10:93388199-93392811	rs35812291	10:93402341	9530	G/C	C	0.69	-0.417	0.064	6.04086e-11	3.06221e-05
10	ENSG00000119938	PPP1R3C	10:93388199-93392811	rs10881938	10:93405138	12327	G/A	A	0.69	-0.416	0.064	6.04725e-11	3.06221e-05
10	ENSG00000119938	PPP1R3C	10:93388199-93392811	rs10881943	10:93415130	22319	G/C	C	0.69	-0.413	0.063	6.04727e-11	3.06221e-05
10	ENSG00000119938	PPP1R3C	10:93388199-93392811	rs7900799	10:93404478	11667	C/T	T	0.69	-0.416	0.064	6.04749e-11	3.06221e-05
10	ENSG00000119938	PPP1R3C	10:93388199-93392811	rs4439432	10:93408007	15196	T/C	C	0.69	-0.415	0.063	6.04818e-11	3.06221e-05
10	ENSG00000119938	PPP1R3C	10:93388199-93392811	rs4933683	10:93407391	14580	A/G	G	0.69	-0.415	0.063	6.04945e-11	3.06221e-05
10	ENSG00000119938	PPP1R3C	10:93388199-93392811	rs2027486	10:93413986	21175	C/A	A	0.69	-0.413	0.063	6.0505e-11	3.06221e-05
10	ENSG00000119938	PPP1R3C	10:93388199-93392811	rs7084386	10:93409809	16998	T/C	C	0.69	-0.414	0.063	6.05491e-11	3.06221e-05
10	ENSG00000119938	PPP1R3C	10:93388199-93392811	rs7897524	10:93404374	11563	C/A	A	0.69	-0.416	0.064	6.05808e-11	3.06221e-05
10	ENSG00000119938	PPP1R3C	10:93388199-93392811	rs57690075	10:93415194	22383	G/A	A	0.69	-0.413	0.063	6.06092e-11	3.06221e-05
10	ENSG00000119938	PPP1R3C	10:93388199-93392811	rs67337726	10:93415249	22438	A/C	C	0.69	-0.413	0.063	6.06092e-11	3.06221e-05
10	ENSG00000119938	PPP1R3C	10:93388199-93392811	rs7071844	10:93403849	11038	G/C	C	0.69	-0.416	0.064	6.06849e-11	3.06221e-05
10	ENSG00000119938	PPP1R3C	10:93388199-93392811	rs73322084	10:93415331	22520	C/T	T	0.69	-0.413	0.063	6.06878e-11	3.06221e-05
10	ENSG00000119938	PPP1R3C	10:93388199-93392811	rs371567590	10:93415416	22605	C/T	T	0.69	-0.413	0.063	6.06974e-11	3.06221e-05
10	ENSG00000119938	PPP1R3C	10:93388199-93392811	rs369132899	10:93415415	22604	T/C	C	0.69	-0.413	0.063	6.07284e-11	3.06221e-05
10	ENSG00000119938	PPP1R3C	10:93388199-93392811	rs4933682	10:93406388	13577	T/C	C	0.69	-0.415	0.063	6.07404e-11	3.06221e-05
10	ENSG00000119938	PPP1R3C	10:93388199-93392811	rs10786008	10:93404791	11980	G/T	T	0.69	-0.416	0.064	6.07406e-11	3.06221e-05
10	ENSG00000119938	PPP1R3C	10:93388199-93392811	rs7087824	10:93415825	23014	T/C	C	0.69	-0.413	0.063	6.09432e-11	3.06221e-05
10	ENSG00000119938	PPP1R3C	10:93388199-93392811	rs7087959	10:93415917	23106	T/C	C	0.69	-0.413	0.063	6.09641e-11	3.06221e-05
10	ENSG00000119938	PPP1R3C	10:93388199-93392811	rs10748563	10:93409139	16328	G/A	A	0.69	-0.414	0.063	6.09777e-11	3.06221e-05
10	ENSG00000119938	PPP1R3C	10:93388199-93392811	rs10732773	10:93416225	23414	A/G	G	0.69	-0.413	0.063	6.10441e-11	3.06221e-05
10	ENSG00000119938	PPP1R3C	10:93388199-93392811	rs2421621	10:93400101	7290	T/C	C	0.69	-0.418	0.064	6.10581e-11	3.06221e-05
10	ENSG00000119938	PPP1R3C	10:93388199-93392811	rs7069701	10:93415801	22990	A/G	G	0.69	-0.413	0.063	6.10592e-11	3.06221e-05
10	ENSG00000119938	PPP1R3C	10:93388199-93392811	rs7358148	10:93418532	25721	C/T	T	0.69	-0.413	0.063	6.10593e-11	3.06221e-05
10	ENSG00000119938	PPP1R3C	10:93388199-93392811	rs188962027	10:93415413	22602	A/G	G	0.69	-0.413	0.063	6.10736e-11	3.06221e-05
10	ENSG00000119938	PPP1R3C	10:93388199-93392811	rs4933681	10:93403122	10311	G/A	A	0.69	-0.417	0.064	6.10742e-11	3.06221e-05
10	ENSG00000119938	PPP1R3C	10:93388199-93392811	rs7900117	10:93417287	24476	A/C	C	0.69	-0.413	0.063	6.11978e-11	3.06221e-05
10	ENSG00000119938	PPP1R3C	10:93388199-93392811	rs2421625	10:93416501	23690	C/T	T	0.69	-0.413	0.063	6.12148e-11	3.06221e-05
10	ENSG00000119938	PPP1R3C	10:93388199-93392811	rs2421624	10:93416416	23605	A/C	C	0.69	-0.413	0.063	6.12194e-11	3.06221e-05
10	ENSG00000119938	PPP1R3C	10:93388199-93392811	rs4933213	10:93417704	24893	C/T	T	0.69	-0.413	0.063	6.12413e-11	3.06221e-05
10	ENSG00000119938	PPP1R3C	10:93388199-93392811	rs7069684	10:93415729	22918	C/T	T	0.69	-0.413	0.063	6.15068e-11	3.06221e-05
10	ENSG00000119938	PPP1R3C	10:93388199-93392811	rs67588003	10:93415263	22452	T/C	C	0.69	-0.413	0.063	6.15612e-11	3.06221e-05
10	ENSG00000119938	PPP1R3C	10:93388199-93392811	rs7069545	10:93415693	22882	A/G	G	0.69	-0.413	0.063	6.15929e-11	3.06221e-05
10	ENSG00000119938	PPP1R3C	10:93388199-93392811	rs10881939	10:93405198	12387	T/C	C	0.69	-0.416	0.064	6.16725e-11	3.06221e-05
10	ENSG00000119938	PPP1R3C	10:93388199-93392811	rs7908547	10:93418987	26176	A/T	T	0.69	-0.413	0.063	6.21944e-11	3.06221e-05
10	ENSG00000119938	PPP1R3C	10:93388199-93392811	rs7908678	10:93419010	26199	C/T	T	0.69	-0.413	0.063	6.21944e-11	3.06221e-05
10	ENSG00000119938	PPP1R3C	10:93388199-93392811	rs7358034	10:93418764	25953	T/C	C	0.69	-0.413	0.063	6.65557e-11	3.06221e-05
10	ENSG00000119938	PPP1R3C	10:93388199-93392811	rs4933214	10:93417761	24950	A/G	G	0.69	-0.413	0.063	6.74931e-11	3.06221e-05
10	ENSG00000119938	PPP1R3C	10:93388199-93392811	rs10881935	10:93397701	4890	G/A	A	0.69	-0.418	0.064	6.84787e-11	3.06221e-05
10	ENSG00000119938	PPP1R3C	10:93388199-93392811	rs1854538	10:93348258	-39941	G/A	A	0.26	0.429	0.066	7.22035e-11	3.06221e-05
10	ENSG00000119938	PPP1R3C	10:93388199-93392811	rs72821233	10:93349867	-38332	G/T	T	0.27	0.44	0.068	7.88067e-11	3.06221e-05
10	ENSG00000119938	PPP1R3C	10:93388199-93392811	rs1329651	10:93348014	-40185	A/G	G	0.26	0.42	0.065	1.01924e-10	3.06221e-05
10	ENSG00000119938	PPP1R3C	10:93388199-93392811	rs10509627	10:93348956	-39243	G/C	C	0.26	0.421	0.065	1.12589e-10	3.06221e-05
10	ENSG00000119938	PPP1R3C	10:93388199-93392811	rs11186640	10:93400431	7620	A/G	G	0.68	-0.409	0.063	1.15034e-10	3.06221e-05
10	ENSG00000119938	PPP1R3C	10:93388199-93392811	rs147170264	10:93344316	-43883	T/C	C	0.26	0.424	0.066	1.17705e-10	3.06221e-05
10	ENSG00000119938	PPP1R3C	10:93388199-93392811	rs114600129	10:93344017	-44182	G/A	A	0.26	0.421	0.066	1.41194e-10	3.06221e-05
10	ENSG00000119938	PPP1R3C	10:93388199-93392811	rs17558637	10:93344714	-43485	A/G	G	0.26	0.418	0.065	1.47381e-10	3.06221e-05
10	ENSG00000119938	PPP1R3C	10:93388199-93392811	rs72819265	10:93344752	-43447	C/G	G	0.26	0.418	0.065	1.47437e-10	3.06221e-05
10	ENSG00000119938	PPP1R3C	10:93388199-93392811	rs72819262	10:93344613	-43586	A/G	G	0.26	0.419	0.065	1.48686e-10	3.06221e-05
10	ENSG00000119938	PPP1R3C	10:93388199-93392811	rs72819266	10:93344876	-43323	C/T	T	0.26	0.418	0.065	1.48873e-10	3.06221e-05
10	ENSG00000119938	PPP1R3C	10:93388199-93392811	rs72819267	10:93344904	-43295	T/C	C	0.26	0.418	0.065	1.49003e-10	3.06221e-05
10	ENSG00000119938	PPP1R3C	10:93388199-93392811	rs72821223	10:93344938	-43261	C/G	G	0.26	0.418	0.065	1.49376e-10	3.06221e-05
10	ENSG00000119938	PPP1R3C	10:93388199-93392811	rs12571372	10:93345249	-42950	C/T	T	0.26	0.418	0.065	1.50309e-10	3.06221e-05
10	ENSG00000119938	PPP1R3C	10:93388199-93392811	rs112679841	10:93344408	-43791	T/C	C	0.26	0.419	0.065	1.54003e-10	3.06221e-05
10	ENSG00000119938	PPP1R3C	10:93388199-93392811	rs72821225	10:93345742	-42457	T/G	G	0.26	0.418	0.065	1.54911e-10	3.06221e-05
10	ENSG00000119938	PPP1R3C	10:93388199-93392811	rs72821226	10:93345877	-42322	A/T	T	0.26	0.418	0.065	1.55368e-10	3.06221e-05
10	ENSG00000119938	PPP1R3C	10:93388199-93392811	rs140057725	10:93343835	-44364	T/C	C	0.26	0.42	0.066	1.55969e-10	3.06221e-05
10	ENSG00000119938	PPP1R3C	10:93388199-93392811	rs12573462	10:93347706	-40493	T/C	C	0.26	0.417	0.065	1.61417e-10	3.06221e-05
10	ENSG00000119938	PPP1R3C	10:93388199-93392811	rs10881934	10:93393008	197	G/C	C	0.68	-0.409	0.064	1.63654e-10	3.06221e-05
10	ENSG00000119938	PPP1R3C	10:93388199-93392811	rs55934444	10:93346332	-41867	G/T	T	0.26	0.416	0.065	1.67555e-10	3.06221e-05
10	ENSG00000119938	PPP1R3C	10:93388199-93392811	rs72819257	10:93343677	-44522	C/T	T	0.26	0.419	0.066	1.7161e-10	3.06221e-05
10	ENSG00000119938	PPP1R3C	10:93388199-93392811	rs56397936	10:93343585	-44614	C/T	T	0.26	0.419	0.066	1.72854e-10	3.06221e-05
10	ENSG00000119938	PPP1R3C	10:93388199-93392811	rs143558140	10:93343839	-44360	C/T	T	0.26	0.419	0.066	1.73829e-10	3.06221e-05
10	ENSG00000119938	PPP1R3C	10:93388199-93392811	rs72819256	10:93343577	-44622	A/G	G	0.26	0.419	0.066	1.74971e-10	3.06221e-05
10	ENSG00000119938	PPP1R3C	10:93388199-93392811	rs72821227	10:93347170	-41029	T/G	G	0.26	0.416	0.065	1.75579e-10	3.06221e-05
10	ENSG00000119938	PPP1R3C	10:93388199-93392811	rs2210044	10:93343227	-44972	C/G	G	0.26	0.419	0.066	1.77917e-10	3.06221e-05
10	ENSG00000119938	PPP1R3C	10:93388199-93392811	rs17473770	10:93341727	-46472	G/A	A	0.26	0.42	0.066	1.9847e-10	3.06221e-05
10	ENSG00000119938	PPP1R3C	10:93388199-93392811	rs72821229	10:93349021	-39178	G/A	A	0.26	0.417	0.066	2.00196e-10	3.06221e-05
10	ENSG00000119938	PPP1R3C	10:93388199-93392811	rs55788052	10:93340686	-47513	T/C	C	0.26	0.422	0.066	2.03637e-10	3.06221e-05
10	ENSG00000119938	PPP1R3C	10:93388199-93392811	rs1891274	10:93442365	49554	G/A	A	0.68	-0.398	0.065	1.15052e-09	3.06221e-05
10	ENSG00000119938	PPP1R3C	10:93388199-93392811	rs10881932	10:93374831	-13368	G/A	A	0.48	-0.375	0.063	2.39626e-09	3.06221e-05
10	ENSG00000119938	PPP1R3C	10:93388199-93392811	rs1891275	10:93442240	49429	T/C	C	0.61	-0.36	0.064	1.40569e-08	3.06221e-05
10	ENSG00000119938	PPP1R3C	10:93388199-93392811	rs55761518	10:93372175	-16024	C/A	A	0.43	-0.377	0.068	3.08728e-08	3.06221e-05
10	ENSG00000119938	PPP1R3C	10:93388199-93392811	rs1080495	10:93444549	51738	T/C	C	0.73	-0.373	0.068	4.80555e-08	3.06221e-05
10	ENSG00000119938	PPP1R3C	10:93388199-93392811	rs2421737	10:93447270	54459	T/C	C	0.72	-0.374	0.069	5.23012e-08	3.06221e-05
10	ENSG00000119938	PPP1R3C	10:93388199-93392811	rs2421736	10:93442223	49412	A/G	G	0.64	-0.373	0.07	9.73063e-08	3.06221e-05
10	ENSG00000119938	PPP1R3C	10:93388199-93392811	rs17489535	10:93482423	89612	A/G	G	0.16	0.535	0.102	1.60928e-07	3.06221e-05
10	ENSG00000119938	PPP1R3C	10:93388199-93392811	rs10881928	10:93371128	-17071	C/T	T	0.49	-0.34	0.066	2.31131e-07	3.06221e-05
10	ENSG00000119938	PPP1R3C	10:93388199-93392811	rs4933212	10:93368504	-19695	A/G	G	0.25	-0.37	0.074	5.14842e-07	3.06221e-05
10	ENSG00000119938	PPP1R3C	10:93388199-93392811	rs2421620	10:93399313	6502	G/A	A	0.6	-0.318	0.063	5.28536e-07	3.06221e-05
10	ENSG00000119938	PPP1R3C	10:93388199-93392811	rs7475251	10:93399130	6319	C/T	T	0.6	-0.318	0.063	5.36604e-07	3.06221e-05
10	ENSG00000119938	PPP1R3C	10:93388199-93392811	rs10881930	10:93373194	-15005	C/G	G	0.44	-0.298	0.061	1.10555e-06	3.06221e-05
10	ENSG00000119938	PPP1R3C	10:93388199-93392811	rs10881927	10:93370960	-17239	G/A	A	0.38	-0.32	0.067	1.63487e-06	3.06221e-05
10	ENSG00000119938	PPP1R3C	10:93388199-93392811	rs4547008	10:93371406	-16793	A/G	G	0.38	-0.321	0.067	1.82025e-06	3.06221e-05
10	ENSG00000119938	PPP1R3C	10:93388199-93392811	rs10736063	10:93361864	-26335	G/A	A	0.36	-0.329	0.069	2.02293e-06	3.06221e-05
10	ENSG00000119938	PPP1R3C	10:93388199-93392811	rs1539041	10:93577141	184330	T/G	G	0.74	-0.337	0.073	3.67873e-06	3.06221e-05
10	ENSG00000119938	PPP1R3C	10:93388199-93392811	rs1329650	10:93348120	-40079	G/T	T	0.29	-0.308	0.067	4.78424e-06	3.06221e-05
10	ENSG00000119938	PPP1R3C	10:93388199-93392811	rs10881926	10:93344254	-43945	T/C	C	0.29	-0.312	0.069	5.50815e-06	3.06221e-05
10	ENSG00000119938	PPP1R3C	10:93388199-93392811	rs72823170	10:93655643	262832	G/A	A	0.26	0.324	0.073	1.02579e-05	3.06221e-05
10	ENSG00000119938	PPP1R3C	10:93388199-93392811	rs7903660	10:93423366	30555	G/C	C	0.51	-0.268	0.061	1.19877e-05	3.06221e-05
10	ENSG00000119938	PPP1R3C	10:93388199-93392811	rs4933694	10:93499213	106402	C/T	T	0.42	-0.271	0.062	1.31887e-05	3.06221e-05
10	ENSG00000119938	PPP1R3C	10:93388199-93392811	rs78261328	10:93521755	128944	C/G	G	0.05	0.721	0.168	1.69806e-05	3.06221e-05
10	ENSG00000119938	PPP1R3C	10:93388199-93392811	rs1592051	10:93542186	149375	C/T	T	0.43	-0.262	0.062	2.03499e-05	3.06221e-05
10	ENSG00000119938	PPP1R3C	10:93388199-93392811	rs7085519	10:93643195	250384	C/T	T	0.41	0.262	0.062	2.14971e-05	3.06221e-05
10	ENSG00000119938	PPP1R3C	10:93388199-93392811	rs12248932	10:93643485	250674	G/C	C	0.41	0.262	0.062	2.15647e-05	3.06221e-05
10	ENSG00000119938	PPP1R3C	10:93388199-93392811	rs1361552	10:93534624	141813	T/C	C	0.43	-0.262	0.062	2.16734e-05	3.06221e-05
10	ENSG00000119938	PPP1R3C	10:93388199-93392811	rs7913504	10:93529121	136310	T/G	G	0.43	-0.261	0.062	2.23731e-05	3.06221e-05
10	ENSG00000119938	PPP1R3C	10:93388199-93392811	rs10786017	10:93527382	134571	G/A	A	0.43	-0.261	0.062	2.24314e-05	3.06221e-05
10	ENSG00000119938	PPP1R3C	10:93388199-93392811	rs6583787	10:93541588	148777	C/T	T	0.61	-0.273	0.064	2.37157e-05	3.06221e-05
10	ENSG00000119938	PPP1R3C	10:93388199-93392811	rs2421694	10:93516104	123293	A/G	G	0.43	-0.262	0.062	2.37857e-05	3.06221e-05
10	ENSG00000119938	PPP1R3C	10:93388199-93392811	rs140539127	10:93511518	118707	G/A	A	0.43	-0.262	0.062	2.45665e-05	3.06221e-05
10	ENSG00000119938	PPP1R3C	10:93388199-93392811	rs2153653	10:93495926	103115	T/A	A	0.43	-0.261	0.062	2.64644e-05	3.06221e-05
10	ENSG00000119938	PPP1R3C	10:93388199-93392811	rs7475294	10:93508199	115388	T/C	C	0.43	-0.261	0.062	2.65416e-05	3.06221e-05
10	ENSG00000119938	PPP1R3C	10:93388199-93392811	rs10881957	10:93501876	109065	C/T	T	0.43	-0.26	0.062	2.72631e-05	3.06221e-05
10	ENSG00000119938	PPP1R3C	10:93388199-93392811	rs2096079	10:93496667	103856	C/G	G	0.43	-0.259	0.062	2.73569e-05	3.06221e-05
10	ENSG00000119938	PPP1R3C	10:93388199-93392811	rs4403720	10:93521551	128740	T/C	C	0.61	-0.272	0.065	2.76264e-05	3.06221e-05
10	ENSG00000119938	PPP1R3C	10:93388199-93392811	rs11186622	10:93360331	-27868	G/A	A	0.18	-0.361	0.086	2.80883e-05	3.06221e-05
10	ENSG00000119938	PPP1R3C	10:93388199-93392811	rs6583784	10:93491576	98765	C/T	T	0.43	-0.257	0.061	2.87753e-05	3.06221e-05
10	ENSG00000119938	PPP1R3C	10:93388199-93392811	rs7911755	10:93489817	97006	G/A	A	0.43	-0.257	0.061	2.89084e-05	3.06221e-05
10	ENSG00000119938	PPP1R3C	10:93388199-93392811	rs1891273	10:93442379	49568	C/T	T	0.53	-0.279	0.067	2.92548e-05	3.06221e-05
10	ENSG00000119938	PPP1R3C	10:93388199-93392811	rs1418161	10:93484655	91844	C/G	G	0.43	-0.256	0.061	2.9396e-05	3.06221e-05
10	ENSG00000119938	PPP1R3C	10:93388199-93392811	rs7092739	10:93513887	121076	C/T	T	0.6	-0.273	0.065	2.95393e-05	3.06221e-05
10	ENSG00000119938	PPP1R3C	10:93388199-93392811	rs7092884	10:93483872	91061	C/A	A	0.43	-0.256	0.061	2.95974e-05	3.06221e-05
10	ENSG00000119938	PPP1R3C	10:93388199-93392811	rs7092745	10:93483820	91009	C/T	T	0.43	-0.256	0.061	2.95995e-05	3.06221e-05
10	ENSG00000119938	PPP1R3C	10:93388199-93392811	rs4933206	10:93338600	-49599	T/C	C	0.3	-0.296	0.071	3.00376e-05	3.06221e-05
10	ENSG00000119938	PPP1R3C	10:93388199-93392811	rs10786015	10:93509676	116865	A/G	G	0.6	-0.271	0.065	3.0335e-05	3.06221e-05
10	ENSG00000119938	PPP1R3C	10:93388199-93392811	rs10736064	10:93509475	116664	T/C	C	0.6	-0.271	0.065	3.03913e-05	3.06221e-05
8	ENSG00000180543	TSPYL5	8:98285702-98290192	rs2567772	8:98281080	-4622	G/A	A	0.23	0.287	0.043	1.58419e-11	1.80603e-05
8	ENSG00000180543	TSPYL5	8:98285702-98290192	rs2583503	8:98284737	-965	C/T	T	0.23	0.287	0.043	1.72673e-11	1.80603e-05
8	ENSG00000180543	TSPYL5	8:98285702-98290192	rs2583507	8:98281025	-4677	G/C	C	0.23	0.286	0.042	1.77532e-11	1.80603e-05
8	ENSG00000180543	TSPYL5	8:98285702-98290192	rs1835744	8:98282426	-3276	C/G	G	0.23	0.286	0.043	1.80575e-11	1.80603e-05
8	ENSG00000180543	TSPYL5	8:98285702-98290192	rs56240039	8:98285080	-622	A/T	T	0.19	0.306	0.046	4.01524e-11	1.80603e-05
8	ENSG00000180543	TSPYL5	8:98285702-98290192	rs72666247	8:98281062	-4640	C/T	T	0.18	0.308	0.047	4.14215e-11	1.80603e-05
8	ENSG00000180543	TSPYL5	8:98285702-98290192	rs72666249	8:98282160	-3542	G/A	A	0.19	0.306	0.046	4.39018e-11	1.80603e-05
8	ENSG00000180543	TSPYL5	8:98285702-98290192	rs72666245	8:98281011	-4691	G/A	A	0.18	0.305	0.046	4.72796e-11	1.80603e-05
8	ENSG00000180543	TSPYL5	8:98285702-98290192	rs72666248	8:98281099	-4603	A/G	G	0.18	0.305	0.046	4.75968e-11	1.80603e-05
8	ENSG00000180543	TSPYL5	8:98285702-98290192	rs62507237	8:98282018	-3684	G/C	C	0.18	0.304	0.046	4.92559e-11	1.80603e-05
8	ENSG00000180543	TSPYL5	8:98285702-98290192	rs7010660	8:98277086	-8616	G/A	A	0.18	0.308	0.047	5.02965e-11	1.80603e-05
8	ENSG00000180543	TSPYL5	8:98285702-98290192	rs7006149	8:98276570	-9132	G/A	A	0.18	0.308	0.047	5.05605e-11	1.80603e-05
8	ENSG00000180543	TSPYL5	8:98285702-98290192	rs62507239	8:98287830	0	G/A	A	0.19	0.307	0.047	5.19494e-11	1.80603e-05
8	ENSG00000180543	TSPYL5	8:98285702-98290192	rs62507236	8:98281939	-3763	A/C	C	0.18	0.304	0.046	5.30548e-11	1.80603e-05
8	ENSG00000180543	TSPYL5	8:98285702-98290192	rs57852481	8:98288141	0	C/G	G	0.19	0.307	0.047	5.41977e-11	1.80603e-05
8	ENSG00000180543	TSPYL5	8:98285702-98290192	rs76602935	8:98274321	-11381	T/C	C	0.18	0.308	0.047	5.6986e-11	1.80603e-05
8	ENSG00000180543	TSPYL5	8:98285702-98290192	rs28669903	8:98289986	0	C/T	T	0.66	-0.244	0.038	8.5287e-11	1.80603e-05
8	ENSG00000180543	TSPYL5	8:98285702-98290192	rs2451112	8:98271834	-13868	G/A	A	0.24	0.262	0.043	1.1353e-09	1.80603e-05
8	ENSG00000180543	TSPYL5	8:98285702-98290192	rs2439696	8:98271839	-13863	T/C	C	0.24	0.262	0.043	1.16777e-09	1.80603e-05
8	ENSG00000180543	TSPYL5	8:98285702-98290192	rs2567771	8:98285120	-582	T/C	C	0.31	0.222	0.037	1.82395e-09	1.80603e-05
8	ENSG00000180543	TSPYL5	8:98285702-98290192	rs1816371	8:98281912	-3790	T/C	C	0.31	0.22	0.037	1.83601e-09	1.80603e-05
8	ENSG00000180543	TSPYL5	8:98285702-98290192	rs2451115	8:98275866	-9836	C/G	G	0.31	0.222	0.037	2.40942e-09	1.80603e-05
8	ENSG00000180543	TSPYL5	8:98285702-98290192	rs6982853	8:98278864	-6838	C/G	G	0.26	0.225	0.039	1.18666e-08	1.80603e-05
8	ENSG00000180543	TSPYL5	8:98285702-98290192	rs6998943	8:98278700	-7002	T/C	C	0.26	0.225	0.039	1.18702e-08	1.80603e-05
8	ENSG00000180543	TSPYL5	8:98285702-98290192	rs6468542	8:98280022	-5680	T/G	G	0.26	0.224	0.039	1.18783e-08	1.80603e-05
8	ENSG00000180543	TSPYL5	8:98285702-98290192	rs6468543	8:98280132	-5570	A/G	G	0.26	0.224	0.039	1.18814e-08	1.80603e-05
8	ENSG00000180543	TSPYL5	8:98285702-98290192	rs6999128	8:98278798	-6904	T/C	C	0.26	0.225	0.039	1.18964e-08	1.80603e-05
8	ENSG00000180543	TSPYL5	8:98285702-98290192	rs72666241	8:98279233	-6469	C/T	T	0.26	0.225	0.039	1.19014e-08	1.80603e-05
8	ENSG00000180543	TSPYL5	8:98285702-98290192	rs6989116	8:98280294	-5408	G/A	A	0.26	0.224	0.039	1.1903e-08	1.80603e-05
8	ENSG00000180543	TSPYL5	8:98285702-98290192	rs7008860	8:98280192	-5510	T/C	C	0.26	0.224	0.039	1.19079e-08	1.80603e-05
8	ENSG00000180543	TSPYL5	8:98285702-98290192	rs62507234	8:98280481	-5221	T/A	A	0.26	0.224	0.039	1.19253e-08	1.80603e-05
8	ENSG00000180543	TSPYL5	8:98285702-98290192	rs62507233	8:98279522	-6180	T/C	C	0.26	0.224	0.039	1.19289e-08	1.80603e-05
8	ENSG00000180543	TSPYL5	8:98285702-98290192	rs62507235	8:98280566	-5136	C/T	T	0.26	0.224	0.039	1.19345e-08	1.80603e-05
8	ENSG00000180543	TSPYL5	8:98285702-98290192	rs77297062	8:98280592	-5110	C/T	T	0.26	0.224	0.039	1.19429e-08	1.80603e-05
8	ENSG00000180543	TSPYL5	8:98285702-98290192	rs62507232	8:98278514	-7188	A/G	G	0.26	0.225	0.04	1.19855e-08	1.80603e-05
8	ENSG00000180543	TSPYL5	8:98285702-98290192	rs62507231	8:98278225	-7477	C/T	T	0.26	0.225	0.04	1.20065e-08	1.80603e-05
8	ENSG00000180543	TSPYL5	8:98285702-98290192	rs7016892	8:98278553	-7149	G/C	C	0.26	0.225	0.04	1.20187e-08	1.80603e-05
8	ENSG00000180543	TSPYL5	8:98285702-98290192	rs62507230	8:98277793	-7909	C/T	T	0.26	0.226	0.04	1.20926e-08	1.80603e-05
8	ENSG00000180543	TSPYL5	8:98285702-98290192	rs62507229	8:98277748	-7954	T/C	C	0.26	0.226	0.04	1.21334e-08	1.80603e-05
8	ENSG00000180543	TSPYL5	8:98285702-98290192	rs72666239	8:98277481	-8221	C/T	T	0.26	0.226	0.04	1.22159e-08	1.80603e-05
8	ENSG00000180543	TSPYL5	8:98285702-98290192	rs72666238	8:98277303	-8399	G/A	A	0.26	0.226	0.04	1.2288e-08	1.80603e-05
8	ENSG00000180543	TSPYL5	8:98285702-98290192	rs56251638	8:98275304	-10398	A/G	G	0.26	0.227	0.04	1.29274e-08	1.80603e-05
8	ENSG00000180543	TSPYL5	8:98285702-98290192	rs112309851	8:98274438	-11264	A/G	G	0.26	0.227	0.04	1.3185e-08	1.80603e-05
8	ENSG00000180543	TSPYL5	8:98285702-98290192	rs56162347	8:98273976	-11726	C/T	T	0.26	0.227	0.04	1.36126e-08	1.80603e-05
8	ENSG00000180543	TSPYL5	8:98285702-98290192	rs55950114	8:98273962	-11740	C/G	G	0.26	0.227	0.04	1.3653e-08	1.80603e-05
8	ENSG00000180543	TSPYL5	8:98285702-98290192	rs2853308	8:98279715	-5987	C/T	T	0.32	0.21	0.037	1.71014e-08	1.80603e-05
8	ENSG00000180543	TSPYL5	8:98285702-98290192	rs2853310	8:98281009	-4693	T/C	C	0.32	0.209	0.037	2.04062e-08	1.80603e-05
8	ENSG00000180543	TSPYL5	8:98285702-98290192	rs2436048	8:98273017	-12685	G/A	A	0.32	0.21	0.038	2.50569e-08	1.80603e-05
8	ENSG00000180543	TSPYL5	8:98285702-98290192	rs2439701	8:98273969	-11733	C/T	T	0.32	0.209	0.038	3.13903e-08	1.80603e-05
8	ENSG00000180543	TSPYL5	8:98285702-98290192	rs2635137	8:98300885	10693	G/C	C	0.34	0.207	0.038	6.92259e-08	1.80603e-05
8	ENSG00000180543	TSPYL5	8:98285702-98290192	rs2635140	8:98302185	11993	A/G	G	0.34	0.203	0.038	1.23231e-07	1.80603e-05
8	ENSG00000180543	TSPYL5	8:98285702-98290192	rs718760	8:98299726	9534	C/A	A	0.25	0.228	0.044	2.78308e-07	1.80603e-05
8	ENSG00000180543	TSPYL5	8:98285702-98290192	rs62508963	8:98298859	8667	C/T	T	0.25	0.228	0.044	2.85347e-07	1.80603e-05
8	ENSG00000180543	TSPYL5	8:98285702-98290192	rs2513379	8:98261818	-23884	A/T	T	0.29	0.199	0.042	1.76224e-06	1.80603e-05
8	ENSG00000180543	TSPYL5	8:98285702-98290192	rs2436042	8:98262162	-23540	A/G	G	0.29	0.193	0.04	1.79399e-06	1.80603e-05
8	ENSG00000180543	TSPYL5	8:98285702-98290192	rs1367917	8:98266645	-19057	T/C	C	0.24	0.213	0.045	2.17916e-06	1.80603e-05
8	ENSG00000180543	TSPYL5	8:98285702-98290192	rs62507224	8:98264868	-20834	A/C	C	0.24	0.213	0.045	2.27505e-06	1.80603e-05
8	ENSG00000180543	TSPYL5	8:98285702-98290192	rs62508970	8:98313753	23561	G/A	A	0.23	0.212	0.045	2.28749e-06	1.80603e-05
8	ENSG00000180543	TSPYL5	8:98285702-98290192	rs7827580	8:98262509	-23193	G/C	C	0.23	0.211	0.045	2.55933e-06	1.80603e-05
8	ENSG00000180543	TSPYL5	8:98285702-98290192	rs2513380	8:98271030	-14672	G/T	T	0.37	0.169	0.036	3.06171e-06	1.80603e-05
8	ENSG00000180543	TSPYL5	8:98285702-98290192	rs72666257	8:98316631	26439	C/T	T	0.24	0.21	0.045	3.12213e-06	1.80603e-05
8	ENSG00000180543	TSPYL5	8:98285702-98290192	rs2451111	8:98271050	-14652	C/T	T	0.37	0.17	0.037	3.50387e-06	1.80603e-05
8	ENSG00000180543	TSPYL5	8:98285702-98290192	rs112664809	8:98274747	-10955	G/A	A	0.21	-0.24	0.052	3.93559e-06	1.80603e-05
8	ENSG00000180543	TSPYL5	8:98285702-98290192	rs62507222	8:98257937	-27765	T/C	C	0.24	0.202	0.045	7.74711e-06	1.80603e-05
8	ENSG00000180543	TSPYL5	8:98285702-98290192	rs2436043	8:98257021	-28681	C/T	T	0.24	0.198	0.045	1.33523e-05	1.80603e-05
3	ENSG00000012223	LTF	3:46490735-46526724	rs6763280	3:46521298	0	G/A	A	0.39	0.283	0.043	4.47895e-11	2.46438e-05
3	ENSG00000012223	LTF	3:46490735-46526724	rs12496623	3:46541541	14817	A/C	C	0.39	0.281	0.043	5.4093e-11	2.46438e-05
3	ENSG00000012223	LTF	3:46490735-46526724	rs10514713	3:46543617	16893	C/A	A	0.4	0.281	0.043	5.6922e-11	2.46438e-05
3	ENSG00000012223	LTF	3:46490735-46526724	rs12489117	3:46545831	19107	C/T	T	0.4	0.28	0.043	6.77825e-11	2.46438e-05
3	ENSG00000012223	LTF	3:46490735-46526724	rs1402151	3:46527930	1206	T/C	C	0.39	0.281	0.043	8.74818e-11	2.46438e-05
3	ENSG00000012223	LTF	3:46490735-46526724	rs885485	3:46511168	0	C/A	A	0.39	0.284	0.044	9.18605e-11	2.46438e-05
3	ENSG00000012223	LTF	3:46490735-46526724	rs885486	3:46511226	0	T/C	C	0.39	0.283	0.044	9.63917e-11	2.46438e-05
3	ENSG00000012223	LTF	3:46490735-46526724	rs2139634	3:46521392	0	G/T	T	0.39	0.278	0.043	1.27006e-10	2.46438e-05
3	ENSG00000012223	LTF	3:46490735-46526724	rs11706090	3:46519345	0	A/T	T	0.39	0.279	0.043	1.31704e-10	2.46438e-05
3	ENSG00000012223	LTF	3:46490735-46526724	rs6762703	3:46518318	0	T/G	G	0.39	0.279	0.043	1.36024e-10	2.46438e-05
3	ENSG00000012223	LTF	3:46490735-46526724	rs12638228	3:46516722	0	A/G	G	0.39	0.279	0.043	1.4209e-10	2.46438e-05
3	ENSG00000012223	LTF	3:46490735-46526724	rs55950019	3:46511644	0	T/A	A	0.39	0.278	0.044	1.76525e-10	2.46438e-05
3	ENSG00000012223	LTF	3:46490735-46526724	rs56233078	3:46511969	0	G/A	A	0.39	0.278	0.044	1.82326e-10	2.46438e-05
3	ENSG00000012223	LTF	3:46490735-46526724	rs1520483	3:46510209	0	C/T	T	0.39	0.278	0.044	2.02504e-10	2.46438e-05
3	ENSG00000012223	LTF	3:46490735-46526724	rs10865941	3:46508547	0	T/C	C	0.39	0.278	0.044	2.04259e-10	2.46438e-05
3	ENSG00000012223	LTF	3:46490735-46526724	rs2037391	3:46539523	12799	G/A	A	0.37	0.258	0.044	5.86109e-09	2.46438e-05
3	ENSG00000012223	LTF	3:46490735-46526724	rs883739	3:46538018	11294	G/T	T	0.37	0.259	0.045	6.26624e-09	2.46438e-05
3	ENSG00000012223	LTF	3:46490735-46526724	rs12496864	3:46535071	8347	C/T	T	0.37	0.259	0.045	6.74786e-09	2.46438e-05
3	ENSG00000012223	LTF	3:46490735-46526724	rs11130094	3:46541503	14779	G/A	A	0.37	0.256	0.044	7.09796e-09	2.46438e-05
3	ENSG00000012223	LTF	3:46490735-46526724	rs11130093	3:46540612	13888	A/T	T	0.37	0.256	0.044	7.16926e-09	2.46438e-05
3	ENSG00000012223	LTF	3:46490735-46526724	rs2280407	3:46539963	13239	G/A	A	0.37	0.256	0.044	7.19819e-09	2.46438e-05
3	ENSG00000012223	LTF	3:46490735-46526724	rs377720004	3:46536344	9620	G/A	A	0.36	0.26	0.045	8.99822e-09	2.46438e-05
3	ENSG00000012223	LTF	3:46490735-46526724	rs28413725	3:46530685	3961	C/T	T	0.36	0.256	0.045	1.07192e-08	2.46438e-05
3	ENSG00000012223	LTF	3:46490735-46526724	rs12490169	3:46547400	20676	C/T	T	0.37	0.254	0.044	1.07693e-08	2.46438e-05
3	ENSG00000012223	LTF	3:46490735-46526724	rs12489007	3:46545408	18684	C/A	A	0.37	0.254	0.044	1.12056e-08	2.46438e-05
3	ENSG00000012223	LTF	3:46490735-46526724	rs11719033	3:46529063	2339	G/C	C	0.36	0.255	0.045	1.14908e-08	2.46438e-05
3	ENSG00000012223	LTF	3:46490735-46526724	rs60986461	3:46548046	21322	C/T	T	0.37	0.254	0.044	1.16717e-08	2.46438e-05
3	ENSG00000012223	LTF	3:46490735-46526724	rs3934896	3:46527028	304	A/T	T	0.36	0.255	0.045	1.1797e-08	2.46438e-05
3	ENSG00000012223	LTF	3:46490735-46526724	rs12637386	3:46528199	1475	G/T	T	0.36	0.255	0.045	1.19756e-08	2.46438e-05
3	ENSG00000012223	LTF	3:46490735-46526724	rs6804045	3:46545997	19273	T/C	C	0.5	0.252	0.044	1.20717e-08	2.46438e-05
3	ENSG00000012223	LTF	3:46490735-46526724	rs34622981	3:46543325	16601	C/T	T	0.24	-0.26	0.05	1.78903e-07	2.46438e-05
3	ENSG00000012223	LTF	3:46490735-46526724	rs4683236	3:46508524	0	G/A	A	0.23	-0.254	0.049	1.98938e-07	2.46438e-05
3	ENSG00000012223	LTF	3:46490735-46526724	rs1464341	3:46518223	0	C/G	G	0.24	-0.253	0.049	2.52422e-07	2.46438e-05
3	ENSG00000012223	LTF	3:46490735-46526724	rs10865942	3:46540932	14208	G/C	C	0.47	0.228	0.045	4.28586e-07	2.46438e-05
3	ENSG00000012223	LTF	3:46490735-46526724	rs11714743	3:46549797	23073	G/T	T	0.38	0.23	0.046	5.28196e-07	2.46438e-05
3	ENSG00000012223	LTF	3:46490735-46526724	rs1520484	3:46513681	0	C/A	A	0.29	-0.234	0.047	6.90499e-07	2.46438e-05
3	ENSG00000012223	LTF	3:46490735-46526724	rs7430431	3:46541147	14423	T/C	C	0.53	0.226	0.046	6.9327e-07	2.46438e-05
3	ENSG00000012223	LTF	3:46490735-46526724	rs11130092	3:46539864	13140	C/T	T	0.53	0.226	0.046	7.04931e-07	2.46438e-05
3	ENSG00000012223	LTF	3:46490735-46526724	rs867620	3:46537849	11125	C/T	T	0.53	0.227	0.046	7.33018e-07	2.46438e-05
3	ENSG00000012223	LTF	3:46490735-46526724	rs9845968	3:46531144	4420	A/G	G	0.53	0.225	0.046	1.04375e-06	2.46438e-05
3	ENSG00000012223	LTF	3:46490735-46526724	rs71615446	3:46524193	0	G/A	A	0.2	-0.298	0.064	3.31121e-06	2.46438e-05
3	ENSG00000012223	LTF	3:46490735-46526724	rs11720094	3:46559911	33187	G/C	C	0.47	0.206	0.046	6.95261e-06	2.46438e-05
3	ENSG00000012223	LTF	3:46490735-46526724	rs12489420	3:46561934	35210	T/C	C	0.47	0.205	0.046	7.32279e-06	2.46438e-05
3	ENSG00000012223	LTF	3:46490735-46526724	rs17030627	3:46556948	30224	T/G	G	0.47	0.205	0.046	7.73441e-06	2.46438e-05
3	ENSG00000012223	LTF	3:46490735-46526724	rs6775724	3:46566729	40005	C/T	T	0.47	0.198	0.046	1.3192e-05	2.46438e-05
3	ENSG00000012223	LTF	3:46490735-46526724	rs9883208	3:46588700	61976	A/G	G	0.47	-0.187	0.044	2.28162e-05	2.46438e-05
3	ENSG00000012223	LTF	3:46490735-46526724	rs9846499	3:46589143	62419	C/T	T	0.47	-0.187	0.044	2.37839e-05	2.46438e-05
2	ENSG00000144214	LYG1	2:99900701-99921205	rs6734290	2:99941544	20339	G/T	T	0.46	-0.244	0.04	1.46214e-09	4.37547e-05
2	ENSG00000144214	LYG1	2:99900701-99921205	rs13017871	2:99938301	17096	C/T	T	0.48	-0.242	0.04	2.19335e-09	4.37547e-05
2	ENSG00000144214	LYG1	2:99900701-99921205	rs7609108	2:99936685	15480	T/G	G	0.48	-0.242	0.04	2.20073e-09	4.37547e-05
2	ENSG00000144214	LYG1	2:99900701-99921205	rs11674219	2:99941077	19872	C/G	G	0.48	-0.242	0.04	2.27264e-09	4.37547e-05
2	ENSG00000144214	LYG1	2:99900701-99921205	rs13013984	2:99946836	25631	A/C	C	0.48	-0.241	0.04	2.43677e-09	4.37547e-05
2	ENSG00000144214	LYG1	2:99900701-99921205	rs6709240	2:99947538	26333	C/T	T	0.48	-0.241	0.04	2.46634e-09	4.37547e-05
2	ENSG00000144214	LYG1	2:99900701-99921205	rs12618779	2:99947879	26674	G/A	A	0.48	-0.241	0.04	2.47305e-09	4.37547e-05
2	ENSG00000144214	LYG1	2:99900701-99921205	rs11687870	2:99948592	27387	G/A	A	0.48	-0.241	0.04	2.49059e-09	4.37547e-05
2	ENSG00000144214	LYG1	2:99900701-99921205	rs13028869	2:99952888	31683	G/C	C	0.48	-0.241	0.04	2.66786e-09	4.37547e-05
2	ENSG00000144214	LYG1	2:99900701-99921205	rs4851200	2:99924918	3713	A/C	C	0.46	-0.238	0.04	2.75564e-09	4.37547e-05
2	ENSG00000144214	LYG1	2:99900701-99921205	rs4850901	2:99954735	33530	C/A	A	0.48	-0.241	0.04	2.82064e-09	4.37547e-05
2	ENSG00000144214	LYG1	2:99900701-99921205	rs10779902	2:99926614	5409	C/G	G	0.46	-0.238	0.04	2.83483e-09	4.37547e-05
2	ENSG00000144214	LYG1	2:99900701-99921205	rs1807985	2:99957303	36098	A/G	G	0.48	-0.24	0.04	2.88466e-09	4.37547e-05
2	ENSG00000144214	LYG1	2:99900701-99921205	rs13018274	2:99959845	38640	A/C	C	0.48	-0.24	0.04	2.9728e-09	4.37547e-05
2	ENSG00000144214	LYG1	2:99900701-99921205	rs60294863	2:99925482	4277	A/T	T	0.46	-0.238	0.04	2.98766e-09	4.37547e-05
2	ENSG00000144214	LYG1	2:99900701-99921205	rs13004376	2:99869283	-31418	A/G	G	0.46	-0.236	0.04	3.40451e-09	4.37547e-05
2	ENSG00000144214	LYG1	2:99900701-99921205	rs7561616	2:99907232	0	G/A	A	0.47	-0.232	0.039	3.47174e-09	4.37547e-05
2	ENSG00000144214	LYG1	2:99900701-99921205	rs13033740	2:99900248	-453	G/T	T	0.47	-0.231	0.039	3.48682e-09	4.37547e-05
2	ENSG00000144214	LYG1	2:99900701-99921205	rs13009884	2:99899463	-1238	T/G	G	0.47	-0.231	0.039	3.52453e-09	4.37547e-05
2	ENSG00000144214	LYG1	2:99900701-99921205	rs1825770	2:99894131	-6570	A/G	G	0.47	-0.231	0.039	3.84599e-09	4.37547e-05
2	ENSG00000144214	LYG1	2:99900701-99921205	rs6753588	2:99893198	-7503	G/A	A	0.47	-0.231	0.039	3.89172e-09	4.37547e-05
2	ENSG00000144214	LYG1	2:99900701-99921205	rs2141908	2:99929028	7823	A/T	T	0.49	-0.242	0.041	4.0014e-09	4.37547e-05
2	ENSG00000144214	LYG1	2:99900701-99921205	rs6711977	2:99872579	-28122	G/A	A	0.47	-0.231	0.039	4.01283e-09	4.37547e-05
2	ENSG00000144214	LYG1	2:99900701-99921205	rs11676581	2:99872861	-27840	G/A	A	0.47	-0.231	0.039	4.03251e-09	4.37547e-05
2	ENSG00000144214	LYG1	2:99900701-99921205	rs6735381	2:99891067	-9634	T/G	G	0.47	-0.23	0.039	4.05829e-09	4.37547e-05
2	ENSG00000144214	LYG1	2:99900701-99921205	rs12478488	2:100118446	197241	G/A	A	0.54	0.24	0.041	4.06627e-09	4.37547e-05
2	ENSG00000144214	LYG1	2:99900701-99921205	rs13010416	2:99875752	-24949	A/C	C	0.47	-0.231	0.039	4.20863e-09	4.37547e-05
2	ENSG00000144214	LYG1	2:99900701-99921205	rs11123779	2:99888614	-12087	T/C	C	0.47	-0.23	0.039	4.2444e-09	4.37547e-05
2	ENSG00000144214	LYG1	2:99900701-99921205	rs7560795	2:100102790	181585	C/G	G	0.53	0.238	0.04	4.38346e-09	4.37547e-05
2	ENSG00000144214	LYG1	2:99900701-99921205	rs10186340	2:100109913	188708	A/G	G	0.54	0.239	0.041	4.74295e-09	4.37547e-05
2	ENSG00000144214	LYG1	2:99900701-99921205	rs10173466	2:100070294	149089	A/G	G	0.53	0.233	0.04	4.76632e-09	4.37547e-05
2	ENSG00000144214	LYG1	2:99900701-99921205	rs13392042	2:100070575	149370	A/G	G	0.53	0.233	0.04	4.78514e-09	4.37547e-05
2	ENSG00000144214	LYG1	2:99900701-99921205	rs13384883	2:100122592	201387	T/G	G	0.55	0.24	0.041	5.05549e-09	4.37547e-05
2	ENSG00000144214	LYG1	2:99900701-99921205	rs11123777	2:99884546	-16155	T/A	A	0.46	-0.229	0.039	5.12333e-09	4.37547e-05
2	ENSG00000144214	LYG1	2:99900701-99921205	rs71413827	2:99924449	3244	C/G	G	0.44	-0.235	0.04	5.59872e-09	4.37547e-05
2	ENSG00000144214	LYG1	2:99900701-99921205	rs2309586	2:100137660	216455	T/G	G	0.55	0.24	0.041	5.87087e-09	4.37547e-05
2	ENSG00000144214	LYG1	2:99900701-99921205	rs12991189	2:99854284	-46417	T/C	C	0.63	-0.237	0.041	5.9233e-09	4.37547e-05
2	ENSG00000144214	LYG1	2:99900701-99921205	rs6706607	2:100135071	213866	G/T	T	0.55	0.24	0.041	6.21628e-09	4.37547e-05
2	ENSG00000144214	LYG1	2:99900701-99921205	rs201286407	2:100026329	105124	C/A	A	0.51	0.242	0.042	6.26352e-09	4.37547e-05
2	ENSG00000144214	LYG1	2:99900701-99921205	rs11887574	2:100109251	188046	C/A	A	0.53	0.235	0.04	6.36299e-09	4.37547e-05
2	ENSG00000144214	LYG1	2:99900701-99921205	rs4850899	2:99877465	-23236	A/G	G	0.47	-0.23	0.04	6.54621e-09	4.37547e-05
2	ENSG00000144214	LYG1	2:99900701-99921205	rs7571202	2:99940815	19610	T/C	C	0.46	-0.236	0.041	6.62409e-09	4.37547e-05
2	ENSG00000144214	LYG1	2:99900701-99921205	rs10205985	2:100135790	214585	T/G	G	0.55	0.239	0.041	6.67549e-09	4.37547e-05
2	ENSG00000144214	LYG1	2:99900701-99921205	rs13031919	2:99848932	-51769	A/T	T	0.63	-0.238	0.041	6.79e-09	4.37547e-05
2	ENSG00000144214	LYG1	2:99900701-99921205	rs6708861	2:99947234	26029	C/T	T	0.46	-0.235	0.041	7.16271e-09	4.37547e-05
2	ENSG00000144214	LYG1	2:99900701-99921205	rs6709085	2:99947389	26184	C/T	T	0.46	-0.235	0.041	7.30607e-09	4.37547e-05
2	ENSG00000144214	LYG1	2:99900701-99921205	rs3811555	2:99953634	32429	C/G	G	0.46	-0.235	0.041	7.7128e-09	4.37547e-05
2	ENSG00000144214	LYG1	2:99900701-99921205	rs12621141	2:99927112	5907	G/A	A	0.44	-0.232	0.04	7.77305e-09	4.37547e-05
2	ENSG00000144214	LYG1	2:99900701-99921205	rs12992140	2:99922399	1194	A/G	G	0.44	-0.23	0.04	8.26639e-09	4.37547e-05
2	ENSG00000144214	LYG1	2:99900701-99921205	rs55867742	2:99923725	2520	A/G	G	0.44	-0.232	0.04	8.35316e-09	4.37547e-05
2	ENSG00000144214	LYG1	2:99900701-99921205	rs13008948	2:99921205	0	C/G	G	0.44	-0.23	0.04	8.4016e-09	4.37547e-05
2	ENSG00000144214	LYG1	2:99900701-99921205	rs11897443	2:99920496	0	G/A	A	0.44	-0.229	0.04	8.50599e-09	4.37547e-05
2	ENSG00000144214	LYG1	2:99900701-99921205	rs11892472	2:99920451	0	A/G	G	0.44	-0.229	0.04	8.54926e-09	4.37547e-05
2	ENSG00000144214	LYG1	2:99900701-99921205	rs13026997	2:99919840	0	T/C	C	0.44	-0.229	0.04	8.57561e-09	4.37547e-05
2	ENSG00000144214	LYG1	2:99900701-99921205	rs11686535	2:99919610	0	G/C	C	0.44	-0.229	0.04	8.65225e-09	4.37547e-05
2	ENSG00000144214	LYG1	2:99900701-99921205	rs11123782	2:99919123	0	C/T	T	0.44	-0.229	0.04	8.73932e-09	4.37547e-05
2	ENSG00000144214	LYG1	2:99900701-99921205	rs11679115	2:99962159	40954	G/C	C	0.46	-0.233	0.041	8.80531e-09	4.37547e-05
2	ENSG00000144214	LYG1	2:99900701-99921205	rs13019192	2:99918444	0	T/G	G	0.44	-0.229	0.04	8.86361e-09	4.37547e-05
2	ENSG00000144214	LYG1	2:99900701-99921205	rs13014360	2:99918544	0	A/C	C	0.44	-0.23	0.04	9.0704e-09	4.37547e-05
2	ENSG00000144214	LYG1	2:99900701-99921205	rs11902994	2:99965464	44259	T/G	G	0.46	-0.233	0.041	9.16173e-09	4.37547e-05
2	ENSG00000144214	LYG1	2:99900701-99921205	rs74177687	2:99918557	0	C/G	G	0.44	-0.23	0.04	9.32921e-09	4.37547e-05
2	ENSG00000144214	LYG1	2:99900701-99921205	rs12614944	2:99918555	0	A/C	C	0.44	-0.23	0.04	9.33212e-09	4.37547e-05
2	ENSG00000144214	LYG1	2:99900701-99921205	rs12611687	2:99918561	0	C/G	G	0.44	-0.23	0.04	9.33413e-09	4.37547e-05
2	ENSG00000144214	LYG1	2:99900701-99921205	rs11685870	2:99906612	0	C/T	T	0.44	-0.226	0.039	9.39058e-09	4.37547e-05
2	ENSG00000144214	LYG1	2:99900701-99921205	rs13016182	2:99899989	-712	T/C	C	0.44	-0.225	0.039	9.45779e-09	4.37547e-05
2	ENSG00000144214	LYG1	2:99900701-99921205	rs11687328	2:99898561	-2140	A/C	C	0.44	-0.225	0.039	9.86271e-09	4.37547e-05
2	ENSG00000144214	LYG1	2:99900701-99921205	rs7570978	2:99896985	-3716	C/G	G	0.44	-0.225	0.039	9.9258e-09	4.37547e-05
2	ENSG00000144214	LYG1	2:99900701-99921205	rs28493346	2:100071053	149848	A/C	C	0.51	0.249	0.043	9.98514e-09	4.37547e-05
2	ENSG00000144214	LYG1	2:99900701-99921205	rs11683651	2:99970800	49595	G/C	C	0.46	-0.232	0.041	1.03404e-08	4.37547e-05
2	ENSG00000144214	LYG1	2:99900701-99921205	rs11895206	2:99891385	-9316	T/C	C	0.44	-0.224	0.039	1.08678e-08	4.37547e-05
2	ENSG00000144214	LYG1	2:99900701-99921205	rs12623540	2:99975547	54342	C/T	T	0.46	-0.231	0.04	1.09872e-08	4.37547e-05
2	ENSG00000144214	LYG1	2:99900701-99921205	rs6732397	2:99890853	-9848	T/G	G	0.44	-0.224	0.039	1.09889e-08	4.37547e-05
2	ENSG00000144214	LYG1	2:99900701-99921205	rs11123770	2:99825102	-75599	A/G	G	0.63	-0.234	0.041	1.10019e-08	4.37547e-05
2	ENSG00000144214	LYG1	2:99900701-99921205	rs13011240	2:99879633	-21068	G/A	A	0.44	-0.224	0.039	1.20297e-08	4.37547e-05
2	ENSG00000144214	LYG1	2:99900701-99921205	rs13007100	2:99866116	-34585	C/T	T	0.45	-0.229	0.04	1.20578e-08	4.37547e-05
2	ENSG00000144214	LYG1	2:99900701-99921205	rs7601470	2:99981670	60465	G/T	T	0.46	-0.229	0.04	1.27324e-08	4.37547e-05
2	ENSG00000144214	LYG1	2:99900701-99921205	rs6714244	2:100105312	184107	A/G	G	0.54	0.23	0.041	1.36502e-08	4.37547e-05
2	ENSG00000144214	LYG1	2:99900701-99921205	rs6542879	2:100047600	126395	A/G	G	0.53	0.225	0.04	1.40605e-08	4.37547e-05
2	ENSG00000144214	LYG1	2:99900701-99921205	rs4850903	2:99984198	62993	G/A	A	0.46	-0.228	0.04	1.4127e-08	4.37547e-05
2	ENSG00000144214	LYG1	2:99900701-99921205	rs28369943	2:100081323	160118	C/T	T	0.53	0.227	0.04	1.41735e-08	4.37547e-05
2	ENSG00000144214	LYG1	2:99900701-99921205	rs959929	2:100078326	157121	G/C	C	0.53	0.226	0.04	1.42053e-08	4.37547e-05
2	ENSG00000144214	LYG1	2:99900701-99921205	rs3792134	2:100080589	159384	T/C	C	0.53	0.227	0.04	1.43917e-08	4.37547e-05
2	ENSG00000144214	LYG1	2:99900701-99921205	rs3792146	2:100051522	130317	C/T	T	0.53	0.225	0.04	1.43994e-08	4.37547e-05
2	ENSG00000144214	LYG1	2:99900701-99921205	rs10172068	2:100074746	153541	T/C	C	0.53	0.226	0.04	1.46379e-08	4.37547e-05
2	ENSG00000144214	LYG1	2:99900701-99921205	rs6542882	2:100097613	176408	T/C	C	0.54	0.229	0.04	1.46869e-08	4.37547e-05
2	ENSG00000144214	LYG1	2:99900701-99921205	rs6542880	2:100053866	132661	C/A	A	0.53	0.225	0.04	1.46915e-08	4.37547e-05
2	ENSG00000144214	LYG1	2:99900701-99921205	rs7580448	2:100073130	151925	T/C	C	0.53	0.226	0.04	1.47546e-08	4.37547e-05
2	ENSG00000144214	LYG1	2:99900701-99921205	rs12615519	2:99864014	-36687	A/G	G	0.45	-0.226	0.04	1.4803e-08	4.37547e-05
2	ENSG00000144214	LYG1	2:99900701-99921205	rs2309585	2:100056617	135412	C/T	T	0.53	0.225	0.04	1.48737e-08	4.37547e-05
2	ENSG00000144214	LYG1	2:99900701-99921205	rs3087386	2:100055506	134301	A/G	G	0.53	0.225	0.04	1.49133e-08	4.37547e-05
2	ENSG00000144214	LYG1	2:99900701-99921205	rs1901283	2:100060561	139356	T/C	C	0.53	0.225	0.04	1.49709e-08	4.37547e-05
2	ENSG00000144214	LYG1	2:99900701-99921205	rs13427780	2:100095748	174543	T/C	C	0.54	0.229	0.04	1.49728e-08	4.37547e-05
2	ENSG00000144214	LYG1	2:99900701-99921205	rs1000409	2:100058189	136984	A/G	G	0.53	0.225	0.04	1.50311e-08	4.37547e-05
2	ENSG00000144214	LYG1	2:99900701-99921205	rs7598629	2:100059709	138504	A/C	C	0.53	0.225	0.04	1.50432e-08	4.37547e-05
2	ENSG00000144214	LYG1	2:99900701-99921205	rs11888134	2:100000533	79328	A/G	G	0.54	0.225	0.04	1.51108e-08	4.37547e-05
2	ENSG00000144214	LYG1	2:99900701-99921205	rs7594838	2:100067554	146349	C/T	T	0.53	0.225	0.04	1.51375e-08	4.37547e-05
2	ENSG00000144214	LYG1	2:99900701-99921205	rs13394688	2:100076602	155397	A/G	G	0.53	0.225	0.04	1.51827e-08	4.37547e-05
2	ENSG00000144214	LYG1	2:99900701-99921205	rs10170425	2:100069589	148384	A/G	G	0.53	0.225	0.04	1.51829e-08	4.37547e-05
2	ENSG00000144214	LYG1	2:99900701-99921205	rs7586892	2:100002065	80860	G/A	A	0.54	0.225	0.04	1.51949e-08	4.37547e-05
2	ENSG00000144214	LYG1	2:99900701-99921205	rs7587419	2:100002490	81285	G/A	A	0.54	0.225	0.04	1.52185e-08	4.37547e-05
2	ENSG00000144214	LYG1	2:99900701-99921205	rs10172752	2:100069385	148180	T/G	G	0.53	0.225	0.04	1.52274e-08	4.37547e-05
2	ENSG00000144214	LYG1	2:99900701-99921205	rs7561079	2:100001994	80789	C/T	T	0.54	0.225	0.04	1.52425e-08	4.37547e-05
2	ENSG00000144214	LYG1	2:99900701-99921205	rs7591212	2:99986644	65439	T/C	C	0.46	-0.227	0.04	1.52778e-08	4.37547e-05
2	ENSG00000144214	LYG1	2:99900701-99921205	rs10187843	2:100006620	85415	G/T	T	0.54	0.226	0.04	1.53861e-08	4.37547e-05
2	ENSG00000144214	LYG1	2:99900701-99921205	rs7574135	2:100007403	86198	A/T	T	0.54	0.226	0.04	1.55148e-08	4.37547e-05
2	ENSG00000144214	LYG1	2:99900701-99921205	rs13389623	2:100008408	87203	C/A	A	0.54	0.226	0.04	1.55602e-08	4.37547e-05
2	ENSG00000144214	LYG1	2:99900701-99921205	rs2290256	2:99998561	77356	C/T	T	0.54	0.225	0.04	1.57145e-08	4.37547e-05
2	ENSG00000144214	LYG1	2:99900701-99921205	rs7579403	2:100012513	91308	C/T	T	0.54	0.226	0.04	1.57973e-08	4.37547e-05
2	ENSG00000144214	LYG1	2:99900701-99921205	rs7567674	2:100067578	146373	G/A	A	0.53	0.225	0.04	1.58273e-08	4.37547e-05
2	ENSG00000144214	LYG1	2:99900701-99921205	rs3828316	2:100024819	103614	G/T	T	0.54	0.226	0.04	1.60216e-08	4.37547e-05
2	ENSG00000144214	LYG1	2:99900701-99921205	rs7601730	2:100025354	104149	A/T	T	0.54	0.226	0.04	1.60959e-08	4.37547e-05
2	ENSG00000144214	LYG1	2:99900701-99921205	rs11674894	2:99818972	-81729	C/T	T	0.63	-0.235	0.042	1.61045e-08	4.37547e-05
2	ENSG00000144214	LYG1	2:99900701-99921205	rs2305354	2:100019496	98291	A/G	G	0.54	0.226	0.04	1.61221e-08	4.37547e-05
2	ENSG00000144214	LYG1	2:99900701-99921205	rs28382954	2:100026542	105337	A/G	G	0.54	0.226	0.04	1.61771e-08	4.37547e-05
2	ENSG00000144214	LYG1	2:99900701-99921205	rs2242037	2:100029106	107901	T/C	C	0.54	0.226	0.04	1.63879e-08	4.37547e-05
2	ENSG00000144214	LYG1	2:99900701-99921205	rs7558074	2:99992822	71617	A/C	C	0.54	0.225	0.04	1.6572e-08	4.37547e-05
2	ENSG00000144214	LYG1	2:99900701-99921205	rs7585721	2:99989338	68133	C/T	T	0.54	0.226	0.04	1.66002e-08	4.37547e-05
2	ENSG00000144214	LYG1	2:99900701-99921205	rs1451243	2:100040280	119075	A/T	T	0.54	0.226	0.04	1.66456e-08	4.37547e-05
2	ENSG00000144214	LYG1	2:99900701-99921205	rs4851205	2:100032072	110867	C/A	A	0.54	0.226	0.04	1.66745e-08	4.37547e-05
2	ENSG00000144214	LYG1	2:99900701-99921205	rs6713792	2:100091625	170420	G/C	C	0.53	0.227	0.04	1.66899e-08	4.37547e-05
2	ENSG00000144214	LYG1	2:99900701-99921205	rs12464535	2:99992187	70982	T/C	C	0.54	0.225	0.04	1.67088e-08	4.37547e-05
2	ENSG00000144214	LYG1	2:99900701-99921205	rs4535093	2:100036158	114953	A/G	G	0.54	0.226	0.04	1.67286e-08	4.37547e-05
2	ENSG00000144214	LYG1	2:99900701-99921205	rs6717515	2:100045275	124070	T/C	C	0.54	0.227	0.04	1.7072e-08	4.37547e-05
2	ENSG00000144214	LYG1	2:99900701-99921205	rs1376443	2:99995804	74599	T/C	C	0.54	0.23	0.041	1.70989e-08	4.37547e-05
2	ENSG00000144214	LYG1	2:99900701-99921205	rs3792149	2:100046943	125738	A/C	C	0.53	0.225	0.04	1.90319e-08	4.37547e-05
2	ENSG00000144214	LYG1	2:99900701-99921205	rs11123786	2:100011714	90509	C/G	G	0.54	0.225	0.04	1.95823e-08	4.37547e-05
2	ENSG00000144214	LYG1	2:99900701-99921205	rs11887109	2:100045184	123979	A/G	G	0.54	0.228	0.041	1.98949e-08	4.37547e-05
2	ENSG00000144214	LYG1	2:99900701-99921205	rs3792152	2:100031551	110346	A/G	G	0.54	0.223	0.04	2.42059e-08	4.37547e-05
2	ENSG00000144214	LYG1	2:99900701-99921205	rs720229	2:99704273	-196428	T/C	C	0.63	-0.236	0.042	2.52411e-08	4.37547e-05
2	ENSG00000144214	LYG1	2:99900701-99921205	rs148383311	2:99844877	-55824	G/C	C	0.19	0.285	0.051	2.72247e-08	4.37547e-05
2	ENSG00000144214	LYG1	2:99900701-99921205	rs145896875	2:99850916	-49785	G/T	T	0.19	0.285	0.051	2.76574e-08	4.37547e-05
2	ENSG00000144214	LYG1	2:99900701-99921205	rs995617	2:99857904	-42797	A/C	C	0.19	0.284	0.051	2.95508e-08	4.37547e-05
2	ENSG00000144214	LYG1	2:99900701-99921205	rs6753650	2:99706817	-193884	A/G	G	0.65	-0.233	0.042	3.02868e-08	4.37547e-05
2	ENSG00000144214	LYG1	2:99900701-99921205	rs62153764	2:99818612	-82089	T/G	G	0.19	0.295	0.053	3.24466e-08	4.37547e-05
2	ENSG00000144214	LYG1	2:99900701-99921205	rs57846982	2:99921574	369	A/C	C	0.19	0.282	0.051	3.43267e-08	4.37547e-05
2	ENSG00000144214	LYG1	2:99900701-99921205	rs58206803	2:99917729	0	T/C	C	0.19	0.283	0.051	3.72336e-08	4.37547e-05
2	ENSG00000144214	LYG1	2:99900701-99921205	rs144882942	2:99878824	-21877	C/T	T	0.19	0.28	0.051	3.77961e-08	4.37547e-05
2	ENSG00000144214	LYG1	2:99900701-99921205	rs1968916	2:99861530	-39171	C/T	T	0.19	0.28	0.051	3.8958e-08	4.37547e-05
2	ENSG00000144214	LYG1	2:99900701-99921205	rs17760953	2:99859863	-40838	G/A	A	0.19	0.28	0.051	3.95469e-08	4.37547e-05
2	ENSG00000144214	LYG1	2:99900701-99921205	rs12477438	2:99841085	-59616	T/G	G	0.19	0.282	0.051	3.96078e-08	4.37547e-05
2	ENSG00000144214	LYG1	2:99900701-99921205	rs4851196	2:99858556	-42145	G/A	A	0.19	0.28	0.051	3.96598e-08	4.37547e-05
2	ENSG00000144214	LYG1	2:99900701-99921205	rs6542873	2:99824965	-75736	G/A	A	0.19	0.283	0.052	4.0991e-08	4.37547e-05
2	ENSG00000144214	LYG1	2:99900701-99921205	rs6732980	2:99921613	408	A/G	G	0.19	0.279	0.051	4.34468e-08	4.37547e-05
2	ENSG00000144214	LYG1	2:99900701-99921205	rs12466388	2:99916538	0	T/G	G	0.19	0.278	0.051	4.39907e-08	4.37547e-05
2	ENSG00000144214	LYG1	2:99900701-99921205	rs1922624	2:99909958	0	A/G	G	0.19	0.277	0.051	4.41698e-08	4.37547e-05
2	ENSG00000144214	LYG1	2:99900701-99921205	rs73963398	2:99887025	-13676	T/C	C	0.19	0.277	0.051	4.97453e-08	4.37547e-05
2	ENSG00000144214	LYG1	2:99900701-99921205	rs9753373	2:100000654	79449	C/T	T	0.37	0.227	0.042	6.29248e-08	4.37547e-05
2	ENSG00000144214	LYG1	2:99900701-99921205	rs1584647	2:100001109	79904	A/G	G	0.37	0.227	0.042	6.39289e-08	4.37547e-05
2	ENSG00000144214	LYG1	2:99900701-99921205	rs1584648	2:100001077	79872	G/A	A	0.37	0.227	0.042	6.39359e-08	4.37547e-05
2	ENSG00000144214	LYG1	2:99900701-99921205	rs11674825	2:99714914	-185787	A/G	G	0.47	-0.227	0.042	6.41325e-08	4.37547e-05
2	ENSG00000144214	LYG1	2:99900701-99921205	rs6732750	2:100003890	82685	T/C	C	0.37	0.227	0.042	6.43611e-08	4.37547e-05
2	ENSG00000144214	LYG1	2:99900701-99921205	rs17022629	2:100005874	84669	C/T	T	0.37	0.227	0.042	6.44739e-08	4.37547e-05
2	ENSG00000144214	LYG1	2:99900701-99921205	rs7584127	2:100001941	80736	G/A	A	0.37	0.227	0.042	6.46403e-08	4.37547e-05
2	ENSG00000144214	LYG1	2:99900701-99921205	rs11892441	2:100005318	84113	G/A	A	0.37	0.227	0.042	6.46766e-08	4.37547e-05
2	ENSG00000144214	LYG1	2:99900701-99921205	rs61103312	2:100005612	84407	T/A	A	0.37	0.227	0.042	6.46932e-08	4.37547e-05
2	ENSG00000144214	LYG1	2:99900701-99921205	rs13009863	2:99869336	-31365	T/C	C	0.44	-0.224	0.041	6.47251e-08	4.37547e-05
2	ENSG00000144214	LYG1	2:99900701-99921205	rs58958283	2:100009924	88719	G/A	A	0.37	0.227	0.042	6.51549e-08	4.37547e-05
2	ENSG00000144214	LYG1	2:99900701-99921205	rs7593274	2:100009043	87838	G/A	A	0.37	0.227	0.042	6.56058e-08	4.37547e-05
2	ENSG00000144214	LYG1	2:99900701-99921205	rs6711073	2:100020742	99537	G/A	A	0.37	0.227	0.042	6.59411e-08	4.37547e-05
2	ENSG00000144214	LYG1	2:99900701-99921205	rs2290255	2:99999097	77892	C/A	A	0.37	0.227	0.042	6.59476e-08	4.37547e-05
2	ENSG00000144214	LYG1	2:99900701-99921205	rs2290257	2:100016713	95508	G/C	C	0.37	0.227	0.042	6.63208e-08	4.37547e-05
2	ENSG00000144214	LYG1	2:99900701-99921205	rs1053544	2:100022270	101065	G/A	A	0.37	0.227	0.042	6.63808e-08	4.37547e-05
2	ENSG00000144214	LYG1	2:99900701-99921205	rs717454	2:100022772	101567	T/C	C	0.37	0.227	0.042	6.64082e-08	4.37547e-05
2	ENSG00000144214	LYG1	2:99900701-99921205	rs2290261	2:100021184	99979	A/G	G	0.37	0.227	0.042	6.64278e-08	4.37547e-05
2	ENSG00000144214	LYG1	2:99900701-99921205	rs11884686	2:99997493	76288	T/C	C	0.37	0.227	0.042	6.68946e-08	4.37547e-05
2	ENSG00000144214	LYG1	2:99900701-99921205	rs7560996	2:100025483	104278	G/A	A	0.37	0.227	0.042	6.7203e-08	4.37547e-05
2	ENSG00000144214	LYG1	2:99900701-99921205	rs3749087	2:100026940	105735	A/G	G	0.37	0.227	0.042	6.78906e-08	4.37547e-05
2	ENSG00000144214	LYG1	2:99900701-99921205	rs28382946	2:100028553	107348	G/A	A	0.37	0.227	0.042	6.80934e-08	4.37547e-05
2	ENSG00000144214	LYG1	2:99900701-99921205	rs7597141	2:100034331	113126	A/G	G	0.37	0.227	0.042	6.95664e-08	4.37547e-05
2	ENSG00000144214	LYG1	2:99900701-99921205	rs59178618	2:99993701	72496	G/A	A	0.37	0.227	0.042	6.9598e-08	4.37547e-05
2	ENSG00000144214	LYG1	2:99900701-99921205	rs7558062	2:99992784	71579	A/G	G	0.37	0.227	0.042	7.03756e-08	4.37547e-05
2	ENSG00000144214	LYG1	2:99900701-99921205	rs7597045	2:99992572	71367	C/G	G	0.37	0.227	0.042	7.04856e-08	4.37547e-05
2	ENSG00000144214	LYG1	2:99900701-99921205	rs7606977	2:99991481	70276	A/G	G	0.37	0.227	0.042	7.16543e-08	4.37547e-05
2	ENSG00000144214	LYG1	2:99900701-99921205	rs12475639	2:99930910	9705	A/G	G	0.37	0.229	0.042	7.17248e-08	4.37547e-05
2	ENSG00000144214	LYG1	2:99900701-99921205	rs4851204	2:99991182	69977	A/G	G	0.37	0.227	0.042	7.19221e-08	4.37547e-05
2	ENSG00000144214	LYG1	2:99900701-99921205	rs12464785	2:99938942	17737	A/G	G	0.37	0.229	0.043	7.21286e-08	4.37547e-05
2	ENSG00000144214	LYG1	2:99900701-99921205	rs17022564	2:99939031	17826	A/G	G	0.37	0.229	0.043	7.21425e-08	4.37547e-05
2	ENSG00000144214	LYG1	2:99900701-99921205	rs55815229	2:99944392	23187	C/T	T	0.37	0.229	0.043	7.26121e-08	4.37547e-05
2	ENSG00000144214	LYG1	2:99900701-99921205	rs57242893	2:99942848	21643	A/C	C	0.37	0.229	0.043	7.28706e-08	4.37547e-05
2	ENSG00000144214	LYG1	2:99900701-99921205	rs62153855	2:99945248	24043	C/T	T	0.37	0.229	0.043	7.29381e-08	4.37547e-05
2	ENSG00000144214	LYG1	2:99900701-99921205	rs58086269	2:99945794	24589	A/C	C	0.37	0.229	0.043	7.30956e-08	4.37547e-05
2	ENSG00000144214	LYG1	2:99900701-99921205	rs7602923	2:99990375	69170	A/G	G	0.37	0.227	0.042	7.44598e-08	4.37547e-05
2	ENSG00000144214	LYG1	2:99900701-99921205	rs6713608	2:99966285	45080	G/T	T	0.37	0.228	0.042	7.66247e-08	4.37547e-05
2	ENSG00000144214	LYG1	2:99900701-99921205	rs3791212	2:99982201	60996	G/T	T	0.37	0.227	0.042	7.66867e-08	4.37547e-05
2	ENSG00000144214	LYG1	2:99900701-99921205	rs2309576	2:99972355	51150	C/T	T	0.37	0.228	0.042	7.77312e-08	4.37547e-05
2	ENSG00000144214	LYG1	2:99900701-99921205	rs6720885	2:99971289	50084	A/G	G	0.37	0.228	0.042	7.7907e-08	4.37547e-05
2	ENSG00000144214	LYG1	2:99900701-99921205	rs2309617	2:99976291	55086	C/A	A	0.37	0.227	0.042	7.88703e-08	4.37547e-05
2	ENSG00000144214	LYG1	2:99900701-99921205	rs1823569	2:100113764	192559	G/A	A	0.24	0.264	0.049	8.89905e-08	4.37547e-05
2	ENSG00000144214	LYG1	2:99900701-99921205	rs4347885	2:99804007	-96694	G/A	A	0.63	-0.223	0.042	9.41468e-08	4.37547e-05
2	ENSG00000144214	LYG1	2:99900701-99921205	rs11887935	2:100127570	206365	G/A	A	0.24	0.264	0.049	9.50107e-08	4.37547e-05
2	ENSG00000144214	LYG1	2:99900701-99921205	rs6708878	2:99801564	-99137	G/A	A	0.63	-0.222	0.042	9.7437e-08	4.37547e-05
2	ENSG00000144214	LYG1	2:99900701-99921205	rs12466114	2:100114421	193216	C/T	T	0.24	0.262	0.049	9.75787e-08	4.37547e-05
2	ENSG00000144214	LYG1	2:99900701-99921205	rs75263609	2:100133193	211988	C/T	T	0.24	0.263	0.049	9.9705e-08	4.37547e-05
2	ENSG00000144214	LYG1	2:99900701-99921205	rs3851334	2:99794704	-105997	T/C	C	0.18	0.292	0.055	9.98412e-08	4.37547e-05
2	ENSG00000144214	LYG1	2:99900701-99921205	rs12474833	2:99796237	-104464	G/A	A	0.18	0.292	0.055	9.99434e-08	4.37547e-05
2	ENSG00000144214	LYG1	2:99900701-99921205	rs11897712	2:99735697	-165004	G/A	A	0.18	0.293	0.055	1.02189e-07	4.37547e-05
2	ENSG00000144214	LYG1	2:99900701-99921205	rs10167390	2:99703462	-197239	T/C	C	0.24	0.256	0.048	1.02479e-07	4.37547e-05
2	ENSG00000144214	LYG1	2:99900701-99921205	rs59661148	2:99926253	5048	G/A	A	0.38	0.223	0.042	1.03787e-07	4.37547e-05
2	ENSG00000144214	LYG1	2:99900701-99921205	rs12987548	2:99712292	-188409	C/T	T	0.63	-0.225	0.042	1.0399e-07	4.37547e-05
2	ENSG00000144214	LYG1	2:99900701-99921205	rs13000731	2:99795231	-105470	G/T	T	0.63	-0.221	0.042	1.04753e-07	4.37547e-05
2	ENSG00000144214	LYG1	2:99900701-99921205	rs13033012	2:99795149	-105552	T/C	C	0.63	-0.221	0.042	1.04933e-07	4.37547e-05
2	ENSG00000144214	LYG1	2:99900701-99921205	rs2309614	2:99916243	0	A/T	T	0.38	0.223	0.042	1.05333e-07	4.37547e-05
2	ENSG00000144214	LYG1	2:99900701-99921205	rs6727749	2:99793590	-107111	C/T	T	0.63	-0.221	0.042	1.06284e-07	4.37547e-05
2	ENSG00000144214	LYG1	2:99900701-99921205	rs13023501	2:99793070	-107631	G/A	A	0.63	-0.221	0.042	1.07219e-07	4.37547e-05
2	ENSG00000144214	LYG1	2:99900701-99921205	rs1453563	2:99720267	-180434	C/G	G	0.63	-0.224	0.042	1.0759e-07	4.37547e-05
2	ENSG00000144214	LYG1	2:99900701-99921205	rs11683188	2:99724512	-176189	T/C	C	0.63	-0.223	0.042	1.10187e-07	4.37547e-05
2	ENSG00000144214	LYG1	2:99900701-99921205	rs10164941	2:99703524	-197177	A/G	G	0.22	0.27	0.051	1.10353e-07	4.37547e-05
2	ENSG00000144214	LYG1	2:99900701-99921205	rs4851210	2:100111374	190169	C/T	T	0.24	0.26	0.049	1.11766e-07	4.37547e-05
2	ENSG00000144214	LYG1	2:99900701-99921205	rs2516835	2:99779131	-121570	T/C	C	0.63	-0.22	0.041	1.12658e-07	4.37547e-05
2	ENSG00000144214	LYG1	2:99900701-99921205	rs2516833	2:99777405	-123296	T/C	C	0.63	-0.22	0.041	1.13084e-07	4.37547e-05
2	ENSG00000144214	LYG1	2:99900701-99921205	rs7608938	2:99782226	-118475	C/T	T	0.63	-0.22	0.042	1.13786e-07	4.37547e-05
2	ENSG00000144214	LYG1	2:99900701-99921205	rs2632283	2:99776000	-124701	C/G	G	0.63	-0.22	0.041	1.13871e-07	4.37547e-05
2	ENSG00000144214	LYG1	2:99900701-99921205	rs6542868	2:99782848	-117853	A/C	C	0.63	-0.22	0.042	1.13967e-07	4.37547e-05
2	ENSG00000144214	LYG1	2:99900701-99921205	rs2516830	2:99773702	-126999	T/G	G	0.63	-0.22	0.041	1.15079e-07	4.37547e-05
2	ENSG00000144214	LYG1	2:99900701-99921205	rs4850897	2:99768419	-132282	A/G	G	0.63	-0.22	0.041	1.1757e-07	4.37547e-05
2	ENSG00000144214	LYG1	2:99900701-99921205	rs12613624	2:99732741	-167960	G/A	A	0.63	-0.221	0.042	1.18002e-07	4.37547e-05
2	ENSG00000144214	LYG1	2:99900701-99921205	rs7421284	2:99897582	-3119	C/T	T	0.38	0.219	0.041	1.18664e-07	4.37547e-05
2	ENSG00000144214	LYG1	2:99900701-99921205	rs6542866	2:99764592	-136109	T/C	C	0.63	-0.219	0.041	1.20545e-07	4.37547e-05
2	ENSG00000144214	LYG1	2:99900701-99921205	rs11688004	2:99735052	-165649	G/T	T	0.63	-0.22	0.042	1.21005e-07	4.37547e-05
2	ENSG00000144214	LYG1	2:99900701-99921205	rs11683107	2:99759235	-141466	T/A	A	0.63	-0.219	0.041	1.24491e-07	4.37547e-05
2	ENSG00000144214	LYG1	2:99900701-99921205	rs17759607	2:99737005	-163696	T/C	C	0.63	-0.219	0.041	1.24498e-07	4.37547e-05
2	ENSG00000144214	LYG1	2:99900701-99921205	rs34272114	2:99737443	-163258	A/C	C	0.63	-0.219	0.041	1.25078e-07	4.37547e-05
2	ENSG00000144214	LYG1	2:99900701-99921205	rs11692669	2:99750346	-150355	C/A	A	0.63	-0.218	0.041	1.30768e-07	4.37547e-05
2	ENSG00000144214	LYG1	2:99900701-99921205	rs13035357	2:99752246	-148455	C/T	T	0.63	-0.218	0.041	1.31878e-07	4.37547e-05
2	ENSG00000144214	LYG1	2:99900701-99921205	rs28465593	2:100071043	149838	A/C	C	0.48	0.269	0.051	1.32606e-07	4.37547e-05
2	ENSG00000144214	LYG1	2:99900701-99921205	rs11895749	2:99746290	-154411	C/T	T	0.63	-0.218	0.041	1.33308e-07	4.37547e-05
2	ENSG00000144214	LYG1	2:99900701-99921205	rs1133978	2:99741964	-158737	C/T	T	0.63	-0.217	0.041	1.33414e-07	4.37547e-05
2	ENSG00000144214	LYG1	2:99900701-99921205	rs11692336	2:99740606	-160095	T/C	C	0.63	-0.218	0.041	1.33704e-07	4.37547e-05
2	ENSG00000144214	LYG1	2:99900701-99921205	rs55991925	2:99892234	-8467	G/A	A	0.38	0.218	0.041	1.33898e-07	4.37547e-05
2	ENSG00000144214	LYG1	2:99900701-99921205	rs11123775	2:99871370	-29331	G/A	A	0.38	0.22	0.042	1.33987e-07	4.37547e-05
2	ENSG00000144214	LYG1	2:99900701-99921205	rs1133977	2:99741984	-158717	T/G	G	0.63	-0.217	0.041	1.34083e-07	4.37547e-05
2	ENSG00000144214	LYG1	2:99900701-99921205	rs13008171	2:99743419	-157282	G/A	A	0.63	-0.217	0.041	1.34195e-07	4.37547e-05
2	ENSG00000144214	LYG1	2:99900701-99921205	rs4851188	2:99745898	-154803	G/A	A	0.63	-0.217	0.041	1.34933e-07	4.37547e-05
2	ENSG00000144214	LYG1	2:99900701-99921205	rs12619780	2:99707307	-193394	C/T	T	0.63	-0.224	0.043	1.38743e-07	4.37547e-05
2	ENSG00000144214	LYG1	2:99900701-99921205	rs17022433	2:99873658	-27043	T/A	A	0.38	0.219	0.042	1.40247e-07	4.37547e-05
2	ENSG00000144214	LYG1	2:99900701-99921205	rs901596	2:99888457	-12244	C/T	T	0.38	0.217	0.041	1.41529e-07	4.37547e-05
2	ENSG00000144214	LYG1	2:99900701-99921205	rs1955393	2:99886301	-14400	G/A	A	0.38	0.217	0.041	1.57898e-07	4.37547e-05
2	ENSG00000144214	LYG1	2:99900701-99921205	rs372850976	2:99845001	-55700	A/G	G	0.18	0.283	0.054	1.6586e-07	4.37547e-05
2	ENSG00000144214	LYG1	2:99900701-99921205	rs60012524	2:99559117	-341584	T/C	C	0.18	0.289	0.055	1.6991e-07	4.37547e-05
2	ENSG00000144214	LYG1	2:99900701-99921205	rs59816625	2:99878132	-22569	G/C	C	0.38	0.218	0.042	2.04784e-07	4.37547e-05
2	ENSG00000144214	LYG1	2:99900701-99921205	rs62154463	2:100141669	220464	C/T	T	0.24	0.265	0.051	2.22758e-07	4.37547e-05
2	ENSG00000144214	LYG1	2:99900701-99921205	rs4851207	2:100105775	184570	G/T	T	0.24	0.248	0.048	2.77086e-07	4.37547e-05
2	ENSG00000144214	LYG1	2:99900701-99921205	rs11899745	2:100064072	142867	A/G	G	0.39	0.211	0.041	3.08368e-07	4.37547e-05
2	ENSG00000144214	LYG1	2:99900701-99921205	rs62153852	2:99934713	13508	C/T	T	0.24	0.252	0.049	3.21302e-07	4.37547e-05
2	ENSG00000144214	LYG1	2:99900701-99921205	rs7589893	2:99932255	11050	C/T	T	0.61	-0.214	0.042	3.27582e-07	4.37547e-05
2	ENSG00000144214	LYG1	2:99900701-99921205	rs6761390	2:100106797	185592	C/A	A	0.39	0.214	0.042	3.48817e-07	4.37547e-05
2	ENSG00000144214	LYG1	2:99900701-99921205	rs6748200	2:100080895	159690	G/A	A	0.24	0.243	0.048	3.51307e-07	4.37547e-05
2	ENSG00000144214	LYG1	2:99900701-99921205	rs112900993	2:99948805	27600	C/G	G	0.24	0.251	0.049	3.52192e-07	4.37547e-05
2	ENSG00000144214	LYG1	2:99900701-99921205	rs737094	2:100089078	167873	G/A	A	0.24	0.246	0.048	3.61978e-07	4.37547e-05
2	ENSG00000144214	LYG1	2:99900701-99921205	rs6737560	2:100095219	174014	C/T	T	0.39	0.212	0.042	3.64592e-07	4.37547e-05
2	ENSG00000144214	LYG1	2:99900701-99921205	rs1011633	2:100094799	173594	C/T	T	0.39	0.212	0.042	3.64902e-07	4.37547e-05
2	ENSG00000144214	LYG1	2:99900701-99921205	rs4143760	2:100101762	180557	C/A	A	0.39	0.213	0.042	3.65435e-07	4.37547e-05
2	ENSG00000144214	LYG1	2:99900701-99921205	rs3087403	2:100058870	137665	C/T	T	0.24	0.242	0.048	3.65728e-07	4.37547e-05
2	ENSG00000144214	LYG1	2:99900701-99921205	rs1839666	2:100102942	181737	G/A	A	0.39	0.213	0.042	3.66286e-07	4.37547e-05
2	ENSG00000144214	LYG1	2:99900701-99921205	rs7564587	2:100091313	170108	G/A	A	0.39	0.212	0.042	3.68373e-07	4.37547e-05
2	ENSG00000144214	LYG1	2:99900701-99921205	rs2309604	2:100090098	168893	A/G	G	0.39	0.212	0.042	3.69305e-07	4.37547e-05
2	ENSG00000144214	LYG1	2:99900701-99921205	rs12999417	2:99865548	-35153	G/A	A	0.65	-0.213	0.042	3.69577e-07	4.37547e-05
2	ENSG00000144214	LYG1	2:99900701-99921205	rs1839667	2:100064264	143059	C/T	T	0.39	0.209	0.041	3.69758e-07	4.37547e-05
2	ENSG00000144214	LYG1	2:99900701-99921205	rs896249	2:100089212	168007	G/A	A	0.39	0.212	0.042	3.70729e-07	4.37547e-05
2	ENSG00000144214	LYG1	2:99900701-99921205	rs62155809	2:100084008	162803	T/C	C	0.39	0.211	0.041	3.71044e-07	4.37547e-05
2	ENSG00000144214	LYG1	2:99900701-99921205	rs61436115	2:100076688	155483	G/A	A	0.24	0.242	0.048	3.71424e-07	4.37547e-05
2	ENSG00000144214	LYG1	2:99900701-99921205	rs4851208	2:100105917	184712	T/A	A	0.39	0.214	0.042	3.71749e-07	4.37547e-05
2	ENSG00000144214	LYG1	2:99900701-99921205	rs1973011	2:100086918	165713	G/C	C	0.39	0.211	0.042	3.72146e-07	4.37547e-05
2	ENSG00000144214	LYG1	2:99900701-99921205	rs7572779	2:100063844	142639	G/C	C	0.39	0.209	0.041	3.72391e-07	4.37547e-05
2	ENSG00000144214	LYG1	2:99900701-99921205	rs7563455	2:100063681	142476	T/C	C	0.39	0.209	0.041	3.73148e-07	4.37547e-05
2	ENSG00000144214	LYG1	2:99900701-99921205	rs7563462	2:100063708	142503	T/C	C	0.39	0.209	0.041	3.734e-07	4.37547e-05
2	ENSG00000144214	LYG1	2:99900701-99921205	rs2122748	2:100065369	144164	T/A	A	0.39	0.209	0.041	3.73569e-07	4.37547e-05
2	ENSG00000144214	LYG1	2:99900701-99921205	rs10865031	2:100063923	142718	C/T	T	0.39	0.209	0.041	3.7502e-07	4.37547e-05
2	ENSG00000144214	LYG1	2:99900701-99921205	rs4851209	2:100105968	184763	A/G	G	0.39	0.214	0.042	3.77209e-07	4.37547e-05
2	ENSG00000144214	LYG1	2:99900701-99921205	rs4476396	2:100079443	158238	G/A	A	0.39	0.21	0.041	3.77669e-07	4.37547e-05
2	ENSG00000144214	LYG1	2:99900701-99921205	rs12052986	2:99994960	73755	C/G	G	0.39	0.209	0.041	3.78349e-07	4.37547e-05
2	ENSG00000144214	LYG1	2:99900701-99921205	rs769105	2:100077966	156761	G/A	A	0.39	0.209	0.041	3.79093e-07	4.37547e-05
2	ENSG00000144214	LYG1	2:99900701-99921205	rs6542881	2:100089871	168666	A/C	C	0.39	0.212	0.042	3.79677e-07	4.37547e-05
2	ENSG00000144214	LYG1	2:99900701-99921205	rs4851206	2:100068069	146864	T/C	C	0.39	0.209	0.041	3.80234e-07	4.37547e-05
2	ENSG00000144214	LYG1	2:99900701-99921205	rs60257640	2:100074487	153282	C/T	T	0.39	0.209	0.041	3.8032e-07	4.37547e-05
2	ENSG00000144214	LYG1	2:99900701-99921205	rs2053917	2:100070884	149679	C/T	T	0.39	0.209	0.041	3.80945e-07	4.37547e-05
2	ENSG00000144214	LYG1	2:99900701-99921205	rs896248	2:100078475	157270	A/G	G	0.39	0.209	0.041	3.81342e-07	4.37547e-05
2	ENSG00000144214	LYG1	2:99900701-99921205	rs112394073	2:99946527	25322	C/T	T	0.24	0.252	0.05	3.81885e-07	4.37547e-05
2	ENSG00000144214	LYG1	2:99900701-99921205	rs12465846	2:100073971	152766	C/T	T	0.39	0.209	0.041	3.82185e-07	4.37547e-05
2	ENSG00000144214	LYG1	2:99900701-99921205	rs3792137	2:100061748	140543	C/A	A	0.39	0.209	0.041	3.86133e-07	4.37547e-05
2	ENSG00000144214	LYG1	2:99900701-99921205	rs60335031	2:100060483	139278	C/T	T	0.39	0.209	0.041	3.88121e-07	4.37547e-05
2	ENSG00000144214	LYG1	2:99900701-99921205	rs57977991	2:100060441	139236	C/T	T	0.39	0.209	0.041	3.88963e-07	4.37547e-05
2	ENSG00000144214	LYG1	2:99900701-99921205	rs138104636	2:100082679	161474	C/T	T	0.24	0.244	0.048	3.91289e-07	4.37547e-05
2	ENSG00000144214	LYG1	2:99900701-99921205	rs3792143	2:100057020	135815	C/T	T	0.24	0.242	0.048	3.92636e-07	4.37547e-05
2	ENSG00000144214	LYG1	2:99900701-99921205	rs62155807	2:100076579	155374	G/A	A	0.24	0.243	0.048	3.92829e-07	4.37547e-05
2	ENSG00000144214	LYG1	2:99900701-99921205	rs7585019	2:100077327	156122	G/C	C	0.39	0.209	0.041	3.94956e-07	4.37547e-05
2	ENSG00000144214	LYG1	2:99900701-99921205	rs11893359	2:99954608	33403	A/G	G	0.24	0.249	0.049	3.97863e-07	4.37547e-05
2	ENSG00000144214	LYG1	2:99900701-99921205	rs3792144	2:100056736	135531	T/C	C	0.39	0.209	0.041	3.99369e-07	4.37547e-05
2	ENSG00000144214	LYG1	2:99900701-99921205	rs28369945	2:100080928	159723	C/G	G	0.24	0.244	0.048	4.01816e-07	4.37547e-05
2	ENSG00000144214	LYG1	2:99900701-99921205	rs7589365	2:99990324	69119	C/T	T	0.39	0.209	0.041	4.02642e-07	4.37547e-05
2	ENSG00000144214	LYG1	2:99900701-99921205	rs3792142	2:100057208	136003	C/A	A	0.39	0.209	0.041	4.03512e-07	4.37547e-05
2	ENSG00000144214	LYG1	2:99900701-99921205	rs17760028	2:99771681	-129020	G/C	C	0.13	0.352	0.07	4.1167e-07	4.37547e-05
2	ENSG00000144214	LYG1	2:99900701-99921205	rs11885942	2:100004165	82960	A/G	G	0.24	0.244	0.048	4.42443e-07	4.37547e-05
2	ENSG00000144214	LYG1	2:99900701-99921205	rs2305352	2:100015124	93919	C/G	G	0.24	0.242	0.048	4.42572e-07	4.37547e-05
2	ENSG00000144214	LYG1	2:99900701-99921205	rs28382977	2:100018304	97099	G/A	A	0.24	0.242	0.048	4.45919e-07	4.37547e-05
2	ENSG00000144214	LYG1	2:99900701-99921205	rs3792150	2:100041849	120644	G/A	A	0.24	0.241	0.048	4.95532e-07	4.37547e-05
2	ENSG00000144214	LYG1	2:99900701-99921205	rs6714650	2:100033794	112589	C/G	G	0.24	0.241	0.048	5.05545e-07	4.37547e-05
2	ENSG00000144214	LYG1	2:99900701-99921205	rs6715321	2:100109001	187796	C/T	T	0.39	0.212	0.042	5.07638e-07	4.37547e-05
2	ENSG00000144214	LYG1	2:99900701-99921205	rs149635864	2:99923480	2275	T/C	C	0.64	-0.236	0.047	5.10826e-07	4.37547e-05
2	ENSG00000144214	LYG1	2:99900701-99921205	rs2309618	2:99974473	53268	G/A	A	0.24	0.244	0.049	5.30869e-07	4.37547e-05
2	ENSG00000144214	LYG1	2:99900701-99921205	rs62155769	2:99978950	57745	T/A	A	0.24	0.243	0.048	5.52414e-07	4.37547e-05
2	ENSG00000144214	LYG1	2:99900701-99921205	rs4851203	2:99986932	65727	T/C	C	0.24	0.242	0.048	5.58019e-07	4.37547e-05
2	ENSG00000144214	LYG1	2:99900701-99921205	rs12474986	2:99921835	630	G/A	A	0.14	0.344	0.069	5.7976e-07	4.37547e-05
2	ENSG00000144214	LYG1	2:99900701-99921205	rs10496336	2:99996165	74960	A/G	G	0.24	0.24	0.048	6.00796e-07	4.37547e-05
2	ENSG00000144214	LYG1	2:99900701-99921205	rs2141907	2:99975725	54520	G/A	A	0.24	0.244	0.049	6.08169e-07	4.37547e-05
2	ENSG00000144214	LYG1	2:99900701-99921205	rs11896520	2:99995517	74312	C/T	T	0.24	0.241	0.049	7.10623e-07	4.37547e-05
2	ENSG00000144214	LYG1	2:99900701-99921205	rs557065488	2:100070391	149186	A/C	C	0.24	0.244	0.049	7.72185e-07	4.37547e-05
2	ENSG00000144214	LYG1	2:99900701-99921205	rs11123761	2:99705903	-194798	A/G	G	0.67	-0.215	0.044	8.54217e-07	4.37547e-05
2	ENSG00000144214	LYG1	2:99900701-99921205	rs6741772	2:99738961	-161740	A/G	G	0.67	-0.208	0.042	8.57747e-07	4.37547e-05
2	ENSG00000144214	LYG1	2:99900701-99921205	rs6741773	2:99738962	-161739	A/C	C	0.67	-0.208	0.042	8.58985e-07	4.37547e-05
2	ENSG00000144214	LYG1	2:99900701-99921205	rs7349217	2:99815146	-85555	T/G	G	0.67	-0.21	0.043	8.72506e-07	4.37547e-05
2	ENSG00000144214	LYG1	2:99900701-99921205	rs80344124	2:99923572	2367	A/T	T	0.39	0.217	0.044	8.73067e-07	4.37547e-05
2	ENSG00000144214	LYG1	2:99900701-99921205	rs6707827	2:100123030	201825	A/G	G	0.63	0.244	0.05	8.99047e-07	4.37547e-05
2	ENSG00000144214	LYG1	2:99900701-99921205	rs13798	2:99813614	-87087	T/C	C	0.67	-0.21	0.043	8.9907e-07	4.37547e-05
2	ENSG00000144214	LYG1	2:99900701-99921205	rs1044575	2:99812070	-88631	G/A	A	0.67	-0.209	0.043	9.16912e-07	4.37547e-05
2	ENSG00000144214	LYG1	2:99900701-99921205	rs7605843	2:99811894	-88807	C/T	T	0.67	-0.209	0.043	9.20046e-07	4.37547e-05
2	ENSG00000144214	LYG1	2:99900701-99921205	rs11677321	2:99810482	-90219	T/C	C	0.67	-0.209	0.043	9.56882e-07	4.37547e-05
2	ENSG00000144214	LYG1	2:99900701-99921205	rs7558004	2:99808795	-91906	T/C	C	0.67	-0.209	0.043	9.66729e-07	4.37547e-05
2	ENSG00000144214	LYG1	2:99900701-99921205	rs13009147	2:99803998	-96703	T/G	G	0.67	-0.208	0.042	1.03661e-06	4.37547e-05
2	ENSG00000144214	LYG1	2:99900701-99921205	rs6757661	2:99802820	-97881	A/G	G	0.67	-0.207	0.042	1.04561e-06	4.37547e-05
2	ENSG00000144214	LYG1	2:99900701-99921205	rs6756650	2:99801800	-98901	T/C	C	0.67	-0.207	0.042	1.05635e-06	4.37547e-05
2	ENSG00000144214	LYG1	2:99900701-99921205	rs6753063	2:99801469	-99232	A/G	G	0.67	-0.207	0.042	1.06207e-06	4.37547e-05
2	ENSG00000144214	LYG1	2:99900701-99921205	rs11883676	2:99800814	-99887	G/T	T	0.67	-0.207	0.042	1.07172e-06	4.37547e-05
2	ENSG00000144214	LYG1	2:99900701-99921205	rs6708576	2:99801308	-99393	G/A	A	0.67	-0.207	0.042	1.0874e-06	4.37547e-05
2	ENSG00000144214	LYG1	2:99900701-99921205	rs11903311	2:99701807	-198894	T/C	C	0.24	0.238	0.049	1.09338e-06	4.37547e-05
2	ENSG00000144214	LYG1	2:99900701-99921205	rs200337339	2:99923566	2361	C/T	T	0.39	0.215	0.044	1.09544e-06	4.37547e-05
2	ENSG00000144214	LYG1	2:99900701-99921205	rs1563106	2:99701381	-199320	C/A	A	0.24	0.238	0.049	1.1003e-06	4.37547e-05
2	ENSG00000144214	LYG1	2:99900701-99921205	rs11678456	2:99708237	-192464	G/A	A	0.67	-0.212	0.044	1.10269e-06	4.37547e-05
2	ENSG00000144214	LYG1	2:99900701-99921205	rs1563107	2:99701276	-199425	G/A	A	0.24	0.238	0.049	1.10294e-06	4.37547e-05
2	ENSG00000144214	LYG1	2:99900701-99921205	rs1563108	2:99701153	-199548	A/G	G	0.24	0.238	0.049	1.11197e-06	4.37547e-05
2	ENSG00000144214	LYG1	2:99900701-99921205	rs6542870	2:99796638	-104063	C/T	T	0.67	-0.206	0.042	1.12655e-06	4.37547e-05
2	ENSG00000144214	LYG1	2:99900701-99921205	rs8179690	2:99795300	-105401	T/A	A	0.67	-0.206	0.042	1.14908e-06	4.37547e-05
2	ENSG00000144214	LYG1	2:99900701-99921205	rs2171359	2:99795360	-105341	T/C	C	0.67	-0.206	0.042	1.14973e-06	4.37547e-05
2	ENSG00000144214	LYG1	2:99900701-99921205	rs11900670	2:99709415	-191286	C/A	A	0.67	-0.211	0.043	1.15195e-06	4.37547e-05
2	ENSG00000144214	LYG1	2:99900701-99921205	rs4402818	2:99717608	-183093	A/G	G	0.67	-0.211	0.043	1.1553e-06	4.37547e-05
2	ENSG00000144214	LYG1	2:99900701-99921205	rs13020339	2:99715664	-185037	G/A	A	0.67	-0.21	0.043	1.16351e-06	4.37547e-05
2	ENSG00000144214	LYG1	2:99900701-99921205	rs13035311	2:99717322	-183379	C/G	G	0.67	-0.21	0.043	1.16607e-06	4.37547e-05
2	ENSG00000144214	LYG1	2:99900701-99921205	rs10865029	2:99718298	-182403	C/T	T	0.67	-0.21	0.043	1.17394e-06	4.37547e-05
2	ENSG00000144214	LYG1	2:99900701-99921205	rs6712704	2:99719687	-181014	C/T	T	0.67	-0.21	0.043	1.17633e-06	4.37547e-05
2	ENSG00000144214	LYG1	2:99900701-99921205	rs13023479	2:99793041	-107660	G/A	A	0.67	-0.206	0.042	1.1868e-06	4.37547e-05
2	ENSG00000144214	LYG1	2:99900701-99921205	rs13008496	2:99723111	-177590	T/C	C	0.67	-0.209	0.043	1.18908e-06	4.37547e-05
2	ENSG00000144214	LYG1	2:99900701-99921205	rs6542863	2:99725138	-175563	C/T	T	0.67	-0.209	0.043	1.1977e-06	4.37547e-05
2	ENSG00000144214	LYG1	2:99900701-99921205	rs6542864	2:99725223	-175478	A/G	G	0.67	-0.209	0.043	1.19951e-06	4.37547e-05
2	ENSG00000144214	LYG1	2:99900701-99921205	rs12992930	2:99791397	-109304	T/C	C	0.67	-0.206	0.042	1.20426e-06	4.37547e-05
2	ENSG00000144214	LYG1	2:99900701-99921205	rs11123762	2:99727789	-172912	T/C	C	0.67	-0.208	0.043	1.21634e-06	4.37547e-05
2	ENSG00000144214	LYG1	2:99900701-99921205	rs7577477	2:99728293	-172408	C/T	T	0.67	-0.208	0.043	1.21907e-06	4.37547e-05
2	ENSG00000144214	LYG1	2:99900701-99921205	rs7584809	2:99730199	-170502	C/A	A	0.67	-0.207	0.043	1.23531e-06	4.37547e-05
2	ENSG00000144214	LYG1	2:99900701-99921205	rs11692699	2:99730657	-170044	T/C	C	0.67	-0.207	0.043	1.23767e-06	4.37547e-05
2	ENSG00000144214	LYG1	2:99900701-99921205	rs13022329	2:99731189	-169512	A/T	T	0.67	-0.207	0.043	1.24046e-06	4.37547e-05
2	ENSG00000144214	LYG1	2:99900701-99921205	rs6739579	2:99731552	-169149	C/T	T	0.67	-0.207	0.043	1.24393e-06	4.37547e-05
2	ENSG00000144214	LYG1	2:99900701-99921205	rs6743355	2:99732360	-168341	C/G	G	0.67	-0.207	0.043	1.25623e-06	4.37547e-05
2	ENSG00000144214	LYG1	2:99900701-99921205	rs2516836	2:99779972	-120729	A/G	G	0.67	-0.204	0.042	1.26791e-06	4.37547e-05
2	ENSG00000144214	LYG1	2:99900701-99921205	rs6726618	2:99759865	-140836	A/G	G	0.67	-0.205	0.042	1.26844e-06	4.37547e-05
2	ENSG00000144214	LYG1	2:99900701-99921205	rs2516827	2:99772565	-128136	C/T	T	0.67	-0.204	0.042	1.27909e-06	4.37547e-05
2	ENSG00000144214	LYG1	2:99900701-99921205	rs11123766	2:99780915	-119786	C/T	T	0.67	-0.204	0.042	1.27957e-06	4.37547e-05
2	ENSG00000144214	LYG1	2:99900701-99921205	rs2516832	2:99771268	-129433	G/C	C	0.67	-0.204	0.042	1.2965e-06	4.37547e-05
2	ENSG00000144214	LYG1	2:99900701-99921205	rs2964969	2:99782811	-117890	G/A	A	0.67	-0.204	0.042	1.29773e-06	4.37547e-05
2	ENSG00000144214	LYG1	2:99900701-99921205	rs11684507	2:99766148	-134553	A/G	G	0.67	-0.204	0.042	1.29891e-06	4.37547e-05
2	ENSG00000144214	LYG1	2:99900701-99921205	rs11890338	2:99767868	-132833	C/T	T	0.67	-0.204	0.042	1.3002e-06	4.37547e-05
2	ENSG00000144214	LYG1	2:99900701-99921205	rs11684610	2:99766322	-134379	A/C	C	0.67	-0.204	0.042	1.30407e-06	4.37547e-05
2	ENSG00000144214	LYG1	2:99900701-99921205	rs2516828	2:99772875	-127826	T/C	C	0.67	-0.204	0.042	1.30487e-06	4.37547e-05
2	ENSG00000144214	LYG1	2:99900701-99921205	rs2516829	2:99773201	-127500	T/G	G	0.67	-0.204	0.042	1.30899e-06	4.37547e-05
2	ENSG00000144214	LYG1	2:99900701-99921205	rs6542869	2:99783403	-117298	G/A	A	0.67	-0.204	0.042	1.31605e-06	4.37547e-05
2	ENSG00000144214	LYG1	2:99900701-99921205	rs2632261	2:99771272	-129429	C/T	T	0.67	-0.204	0.042	1.31987e-06	4.37547e-05
2	ENSG00000144214	LYG1	2:99900701-99921205	rs34766932	2:99737273	-163428	G/A	A	0.67	-0.205	0.042	1.32121e-06	4.37547e-05
2	ENSG00000144214	LYG1	2:99900701-99921205	rs6542865	2:99764521	-136180	C/T	T	0.67	-0.204	0.042	1.32435e-06	4.37547e-05
2	ENSG00000144214	LYG1	2:99900701-99921205	rs11685756	2:99766215	-134486	T/C	C	0.67	-0.204	0.042	1.32829e-06	4.37547e-05
2	ENSG00000144214	LYG1	2:99900701-99921205	rs13004491	2:99738008	-162693	T/C	C	0.67	-0.205	0.042	1.33242e-06	4.37547e-05
2	ENSG00000144214	LYG1	2:99900701-99921205	rs12995473	2:99764884	-135817	G/T	T	0.67	-0.204	0.042	1.33754e-06	4.37547e-05
2	ENSG00000144214	LYG1	2:99900701-99921205	rs7572660	2:99788582	-112119	A/G	G	0.67	-0.205	0.042	1.33977e-06	4.37547e-05
2	ENSG00000144214	LYG1	2:99900701-99921205	rs11677247	2:99756358	-144343	A/G	G	0.67	-0.204	0.042	1.34642e-06	4.37547e-05
2	ENSG00000144214	LYG1	2:99900701-99921205	rs13018891	2:99755099	-145602	C/G	G	0.67	-0.204	0.042	1.35301e-06	4.37547e-05
2	ENSG00000144214	LYG1	2:99900701-99921205	rs6717729	2:99756941	-143760	T/C	C	0.67	-0.204	0.042	1.35351e-06	4.37547e-05
2	ENSG00000144214	LYG1	2:99900701-99921205	rs2309581	2:99784292	-116409	G/A	A	0.67	-0.205	0.042	1.35917e-06	4.37547e-05
2	ENSG00000144214	LYG1	2:99900701-99921205	rs12992218	2:99753834	-146867	G/A	A	0.67	-0.204	0.042	1.36067e-06	4.37547e-05
2	ENSG00000144214	LYG1	2:99900701-99921205	rs11123763	2:99750673	-150028	A/G	G	0.67	-0.204	0.042	1.36895e-06	4.37547e-05
2	ENSG00000144214	LYG1	2:99900701-99921205	rs9941561	2:99753829	-146872	A/C	C	0.67	-0.204	0.042	1.37147e-06	4.37547e-05
2	ENSG00000144214	LYG1	2:99900701-99921205	rs11123764	2:99750677	-150024	T/C	C	0.67	-0.204	0.042	1.37854e-06	4.37547e-05
2	ENSG00000144214	LYG1	2:99900701-99921205	rs138043385	2:99749154	-151547	C/T	T	0.67	-0.203	0.042	1.38013e-06	4.37547e-05
2	ENSG00000144214	LYG1	2:99900701-99921205	rs78142075	2:99747410	-153291	G/A	A	0.67	-0.203	0.042	1.38291e-06	4.37547e-05
2	ENSG00000144214	LYG1	2:99900701-99921205	rs4588238	2:99749350	-151351	T/C	C	0.67	-0.203	0.042	1.38556e-06	4.37547e-05
2	ENSG00000144214	LYG1	2:99900701-99921205	rs11695379	2:99742161	-158540	T/C	C	0.67	-0.203	0.042	1.39075e-06	4.37547e-05
2	ENSG00000144214	LYG1	2:99900701-99921205	rs720228	2:99704547	-196154	A/G	G	0.65	-0.211	0.044	1.40466e-06	4.37547e-05
2	ENSG00000144214	LYG1	2:99900701-99921205	rs10198056	2:99866877	-33824	G/A	A	0.3	0.227	0.048	1.85697e-06	4.37547e-05
2	ENSG00000144214	LYG1	2:99900701-99921205	rs13020322	2:99864928	-35773	A/G	G	0.33	-0.245	0.052	2.22573e-06	4.37547e-05
2	ENSG00000144214	LYG1	2:99900701-99921205	rs12053372	2:99810055	-90646	C/T	T	0.2	0.254	0.054	2.37297e-06	4.37547e-05
2	ENSG00000144214	LYG1	2:99900701-99921205	rs4341989	2:100046783	125578	C/T	T	0.27	0.218	0.047	2.9684e-06	4.37547e-05
2	ENSG00000144214	LYG1	2:99900701-99921205	rs72813092	2:99781522	-119179	C/T	T	0.25	-0.295	0.063	3.15858e-06	4.37547e-05
2	ENSG00000144214	LYG1	2:99900701-99921205	rs10193039	2:99692373	-208328	A/T	T	0.23	0.233	0.05	3.44442e-06	4.37547e-05
2	ENSG00000144214	LYG1	2:99900701-99921205	rs13026928	2:99804278	-96423	G/A	A	0.65	-0.198	0.043	3.63418e-06	4.37547e-05
2	ENSG00000144214	LYG1	2:99900701-99921205	rs58640590	2:99781524	-119177	C/T	T	0.62	-0.229	0.05	3.80484e-06	4.37547e-05
2	ENSG00000144214	LYG1	2:99900701-99921205	rs13030961	2:99799520	-101181	C/G	G	0.65	-0.197	0.043	3.86248e-06	4.37547e-05
2	ENSG00000144214	LYG1	2:99900701-99921205	rs11689265	2:99799267	-101434	A/G	G	0.65	-0.197	0.043	3.8845e-06	4.37547e-05
2	ENSG00000144214	LYG1	2:99900701-99921205	rs12621007	2:99791946	-108755	G/C	C	0.65	-0.196	0.043	4.13453e-06	4.37547e-05
2	ENSG00000144214	LYG1	2:99900701-99921205	rs11695751	2:99708247	-192454	A/C	C	0.65	-0.201	0.044	4.13537e-06	4.37547e-05
2	ENSG00000144214	LYG1	2:99900701-99921205	rs2632277	2:99778985	-121716	T/C	C	0.65	-0.195	0.042	4.32288e-06	4.37547e-05
2	ENSG00000144214	LYG1	2:99900701-99921205	rs2969379	2:99776686	-124015	G/A	A	0.65	-0.195	0.042	4.34237e-06	4.37547e-05
2	ENSG00000144214	LYG1	2:99900701-99921205	rs2632284	2:99775865	-124836	C/G	G	0.65	-0.195	0.042	4.35343e-06	4.37547e-05
2	ENSG00000144214	LYG1	2:99900701-99921205	rs4340581	2:99725025	-175676	C/T	T	0.65	-0.198	0.043	4.36288e-06	4.37547e-05
2	ENSG00000144214	LYG1	2:99900701-99921205	rs2632260	2:99771590	-129111	G/T	T	0.65	-0.195	0.042	4.46911e-06	4.37547e-05
2	ENSG00000144214	LYG1	2:99900701-99921205	rs2516834	2:99771533	-129168	C/T	T	0.65	-0.195	0.042	4.47241e-06	4.37547e-05
2	ENSG00000144214	LYG1	2:99900701-99921205	rs11123765	2:99768064	-132637	T/C	C	0.65	-0.195	0.042	4.52389e-06	4.37547e-05
2	ENSG00000144214	LYG1	2:99900701-99921205	rs11685759	2:99766217	-134484	T/C	C	0.65	-0.195	0.042	4.54069e-06	4.37547e-05
2	ENSG00000144214	LYG1	2:99900701-99921205	rs11693427	2:99763326	-137375	G/A	A	0.65	-0.194	0.042	4.58822e-06	4.37547e-05
2	ENSG00000144214	LYG1	2:99900701-99921205	rs36071868	2:99737120	-163581	G/A	A	0.65	-0.195	0.043	4.64865e-06	4.37547e-05
2	ENSG00000144214	LYG1	2:99900701-99921205	rs34252185	2:99737646	-163055	A/G	G	0.65	-0.195	0.043	4.69537e-06	4.37547e-05
2	ENSG00000144214	LYG1	2:99900701-99921205	rs6717723	2:99756930	-143771	T/C	C	0.65	-0.194	0.042	4.7196e-06	4.37547e-05
2	ENSG00000144214	LYG1	2:99900701-99921205	rs13012481	2:99754290	-146411	C/A	A	0.65	-0.194	0.042	4.72745e-06	4.37547e-05
2	ENSG00000144214	LYG1	2:99900701-99921205	rs13010904	2:99754289	-146412	G/A	A	0.65	-0.194	0.042	4.72853e-06	4.37547e-05
2	ENSG00000144214	LYG1	2:99900701-99921205	rs13023744	2:99738224	-162477	C/T	T	0.65	-0.195	0.043	4.73937e-06	4.37547e-05
2	ENSG00000144214	LYG1	2:99900701-99921205	rs7604557	2:99747829	-152872	A/G	G	0.65	-0.194	0.042	4.85118e-06	4.37547e-05
2	ENSG00000144214	LYG1	2:99900701-99921205	rs4851187	2:99745860	-154841	A/C	C	0.65	-0.193	0.042	4.87745e-06	4.37547e-05
2	ENSG00000144214	LYG1	2:99900701-99921205	rs6751927	2:99740175	-160526	T/C	C	0.65	-0.194	0.042	4.89021e-06	4.37547e-05
2	ENSG00000144214	LYG1	2:99900701-99921205	rs1581249	2:99500630	-400071	C/A	A	0.27	0.227	0.05	5.3039e-06	4.37547e-05
2	ENSG00000144214	LYG1	2:99900701-99921205	rs12475034	2:99699464	-201237	A/G	G	0.2	0.246	0.054	6.32907e-06	4.37547e-05
2	ENSG00000144214	LYG1	2:99900701-99921205	rs6727170	2:99588042	-312659	T/C	C	0.2	0.248	0.055	6.65492e-06	4.37547e-05
2	ENSG00000144214	LYG1	2:99900701-99921205	rs62156364	2:99695097	-205604	A/G	G	0.2	0.244	0.054	7.11745e-06	4.37547e-05
2	ENSG00000144214	LYG1	2:99900701-99921205	rs10179910	2:99658503	-242198	A/C	C	0.24	0.229	0.051	7.30864e-06	4.37547e-05
2	ENSG00000144214	LYG1	2:99900701-99921205	rs13396584	2:99611768	-288933	T/G	G	0.2	0.245	0.055	8.1477e-06	4.37547e-05
2	ENSG00000144214	LYG1	2:99900701-99921205	rs12479064	2:100046038	124833	C/T	T	0.21	0.263	0.059	8.53899e-06	4.37547e-05
2	ENSG00000144214	LYG1	2:99900701-99921205	rs6542841	2:99489039	-411662	A/G	G	0.27	0.215	0.049	8.99699e-06	4.37547e-05
2	ENSG00000144214	LYG1	2:99900701-99921205	rs6760065	2:99486318	-414383	C/T	T	0.27	0.214	0.048	9.52648e-06	4.37547e-05
2	ENSG00000144214	LYG1	2:99900701-99921205	rs28575117	2:99553862	-346839	G/C	C	0.28	0.207	0.047	9.81325e-06	4.37547e-05
2	ENSG00000144214	LYG1	2:99900701-99921205	rs6704682	2:99499602	-401099	G/A	A	0.28	0.212	0.048	1.04621e-05	4.37547e-05
2	ENSG00000144214	LYG1	2:99900701-99921205	rs4553869	2:99505940	-394761	C/T	T	0.27	0.212	0.048	1.04894e-05	4.37547e-05
2	ENSG00000144214	LYG1	2:99900701-99921205	rs12467189	2:99495820	-404881	C/T	T	0.28	0.212	0.048	1.05625e-05	4.37547e-05
2	ENSG00000144214	LYG1	2:99900701-99921205	rs11123756	2:99508012	-392689	C/T	T	0.28	0.212	0.048	1.05908e-05	4.37547e-05
2	ENSG00000144214	LYG1	2:99900701-99921205	rs1962029	2:99490352	-410349	C/T	T	0.28	0.212	0.048	1.06471e-05	4.37547e-05
2	ENSG00000144214	LYG1	2:99900701-99921205	rs883773	2:99491635	-409066	G/A	A	0.28	0.212	0.048	1.06928e-05	4.37547e-05
2	ENSG00000144214	LYG1	2:99900701-99921205	rs7565510	2:99494833	-405868	C/T	T	0.28	0.212	0.048	1.08355e-05	4.37547e-05
2	ENSG00000144214	LYG1	2:99900701-99921205	rs6757098	2:99471399	-429302	A/C	C	0.28	0.211	0.048	1.10636e-05	4.37547e-05
2	ENSG00000144214	LYG1	2:99900701-99921205	rs4499468	2:99475204	-425497	C/T	T	0.28	0.211	0.048	1.10827e-05	4.37547e-05
2	ENSG00000144214	LYG1	2:99900701-99921205	rs12478574	2:99476369	-424332	T/C	C	0.28	0.211	0.048	1.11503e-05	4.37547e-05
2	ENSG00000144214	LYG1	2:99900701-99921205	rs62156503	2:99484836	-415865	G/T	T	0.28	0.211	0.048	1.14105e-05	4.37547e-05
2	ENSG00000144214	LYG1	2:99900701-99921205	rs7590596	2:99467938	-432763	A/G	G	0.27	0.211	0.048	1.16041e-05	4.37547e-05
2	ENSG00000144214	LYG1	2:99900701-99921205	rs2632276	2:99779655	-121046	C/A	A	0.65	-0.192	0.044	1.19478e-05	4.37547e-05
2	ENSG00000144214	LYG1	2:99900701-99921205	rs1878589	2:99517979	-382722	C/T	T	0.28	0.211	0.048	1.31227e-05	4.37547e-05
2	ENSG00000144214	LYG1	2:99900701-99921205	rs13005148	2:99467538	-433163	T/A	A	0.27	0.21	0.048	1.32427e-05	4.37547e-05
2	ENSG00000144214	LYG1	2:99900701-99921205	rs7423519	2:99518319	-382382	G/A	A	0.28	0.21	0.048	1.33454e-05	4.37547e-05
2	ENSG00000144214	LYG1	2:99900701-99921205	rs13427251	2:100166454	245249	A/T	T	0.42	0.191	0.044	1.38678e-05	4.37547e-05
2	ENSG00000144214	LYG1	2:99900701-99921205	rs7588441	2:99518858	-381843	G/A	A	0.28	0.208	0.048	1.42437e-05	4.37547e-05
2	ENSG00000144214	LYG1	2:99900701-99921205	rs7565819	2:99519265	-381436	C/T	T	0.28	0.207	0.048	1.43498e-05	4.37547e-05
2	ENSG00000144214	LYG1	2:99900701-99921205	rs12712040	2:99513416	-387285	G/C	C	0.28	0.21	0.048	1.50019e-05	4.37547e-05
2	ENSG00000144214	LYG1	2:99900701-99921205	rs13024838	2:99522205	-378496	C/G	G	0.28	0.207	0.048	1.50685e-05	4.37547e-05
2	ENSG00000144214	LYG1	2:99900701-99921205	rs28648058	2:99696417	-204284	G/A	A	0.26	0.213	0.049	1.53226e-05	4.37547e-05
2	ENSG00000144214	LYG1	2:99900701-99921205	rs6741166	2:99534926	-365775	G/C	C	0.28	0.206	0.048	1.57497e-05	4.37547e-05
2	ENSG00000144214	LYG1	2:99900701-99921205	rs17708262	2:99696313	-204388	T/A	A	0.26	0.213	0.049	1.57533e-05	4.37547e-05
2	ENSG00000144214	LYG1	2:99900701-99921205	rs13006398	2:99522323	-378378	T/A	A	0.28	0.207	0.048	1.60113e-05	4.37547e-05
2	ENSG00000144214	LYG1	2:99900701-99921205	rs17758170	2:99531842	-368859	G/A	A	0.28	0.206	0.048	1.61606e-05	4.37547e-05
2	ENSG00000144214	LYG1	2:99900701-99921205	rs62156363	2:99693324	-207377	G/A	A	0.26	0.212	0.049	1.68886e-05	4.37547e-05
2	ENSG00000144214	LYG1	2:99900701-99921205	rs10181344	2:99692829	-207872	C/T	T	0.26	0.211	0.049	1.71217e-05	4.37547e-05
2	ENSG00000144214	LYG1	2:99900701-99921205	rs4585080	2:99557327	-343374	T/C	C	0.26	0.211	0.049	1.743e-05	4.37547e-05
2	ENSG00000144214	LYG1	2:99900701-99921205	rs6735801	2:99657995	-242706	G/T	T	0.26	0.212	0.049	1.82568e-05	4.37547e-05
2	ENSG00000144214	LYG1	2:99900701-99921205	rs34668059	2:99550141	-350560	A/G	G	0.25	0.218	0.051	1.82602e-05	4.37547e-05
2	ENSG00000144214	LYG1	2:99900701-99921205	rs2123686	2:99690135	-210566	G/A	A	0.26	0.21	0.049	1.85307e-05	4.37547e-05
2	ENSG00000144214	LYG1	2:99900701-99921205	rs10181422	2:99558970	-341731	A/G	G	0.26	0.21	0.049	1.85658e-05	4.37547e-05
2	ENSG00000144214	LYG1	2:99900701-99921205	rs13397765	2:99549154	-351547	G/A	A	0.28	0.206	0.048	1.8631e-05	4.37547e-05
2	ENSG00000144214	LYG1	2:99900701-99921205	rs4591390	2:99549491	-351210	A/G	G	0.25	0.218	0.051	1.87385e-05	4.37547e-05
2	ENSG00000144214	LYG1	2:99900701-99921205	rs7586608	2:99558017	-342684	G/A	A	0.26	0.21	0.049	1.8764e-05	4.37547e-05
2	ENSG00000144214	LYG1	2:99900701-99921205	rs6722164	2:99561527	-339174	C/T	T	0.26	0.21	0.049	1.89086e-05	4.37547e-05
2	ENSG00000144214	LYG1	2:99900701-99921205	rs549685754	2:99505779	-394922	A/G	G	0.14	0.328	0.077	1.91149e-05	4.37547e-05
2	ENSG00000144214	LYG1	2:99900701-99921205	rs12470471	2:99689141	-211560	T/A	A	0.26	0.21	0.049	1.93138e-05	4.37547e-05
2	ENSG00000144214	LYG1	2:99900701-99921205	rs7591794	2:99567514	-333187	T/C	C	0.26	0.21	0.049	1.94004e-05	4.37547e-05
2	ENSG00000144214	LYG1	2:99900701-99921205	rs2309520	2:99570477	-330224	C/G	G	0.26	0.211	0.049	1.94027e-05	4.37547e-05
2	ENSG00000144214	LYG1	2:99900701-99921205	rs6542846	2:99563654	-337047	T/C	C	0.26	0.21	0.049	1.94031e-05	4.37547e-05
2	ENSG00000144214	LYG1	2:99900701-99921205	rs13407840	2:99569928	-330773	C/T	T	0.26	0.211	0.049	1.94195e-05	4.37547e-05
2	ENSG00000144214	LYG1	2:99900701-99921205	rs1453564	2:99564428	-336273	G/A	A	0.26	0.21	0.049	1.95061e-05	4.37547e-05
2	ENSG00000144214	LYG1	2:99900701-99921205	rs6754843	2:99680485	-220216	C/T	T	0.26	0.21	0.049	1.98044e-05	4.37547e-05
2	ENSG00000144214	LYG1	2:99900701-99921205	rs6737257	2:99683330	-217371	G/A	A	0.26	0.21	0.049	1.98474e-05	4.37547e-05
2	ENSG00000144214	LYG1	2:99900701-99921205	rs6750876	2:99679673	-221028	C/T	T	0.26	0.21	0.049	1.99675e-05	4.37547e-05
2	ENSG00000144214	LYG1	2:99900701-99921205	rs10201090	2:99675373	-225328	A/G	G	0.26	0.21	0.049	2.00289e-05	4.37547e-05
2	ENSG00000144214	LYG1	2:99900701-99921205	rs10200974	2:99675227	-225474	A/G	G	0.26	0.21	0.049	2.00354e-05	4.37547e-05
2	ENSG00000144214	LYG1	2:99900701-99921205	rs6756880	2:99676991	-223710	A/T	T	0.26	0.21	0.049	2.01212e-05	4.37547e-05
2	ENSG00000144214	LYG1	2:99900701-99921205	rs4851212	2:100167239	246034	G/A	A	0.24	0.221	0.052	2.03049e-05	4.37547e-05
2	ENSG00000144214	LYG1	2:99900701-99921205	rs9710648	2:99673129	-227572	A/C	C	0.26	0.21	0.049	2.03353e-05	4.37547e-05
2	ENSG00000144214	LYG1	2:99900701-99921205	rs6740054	2:99576631	-324070	C/T	T	0.26	0.21	0.049	2.03636e-05	4.37547e-05
2	ENSG00000144214	LYG1	2:99900701-99921205	rs7607578	2:99669771	-230930	G/A	A	0.26	0.21	0.049	2.05302e-05	4.37547e-05
2	ENSG00000144214	LYG1	2:99900701-99921205	rs12468419	2:99579680	-321021	G/A	A	0.26	0.21	0.049	2.05972e-05	4.37547e-05
2	ENSG00000144214	LYG1	2:99900701-99921205	rs4851185	2:99666497	-234204	G/A	A	0.26	0.21	0.049	2.07817e-05	4.37547e-05
2	ENSG00000144214	LYG1	2:99900701-99921205	rs4481042	2:99664346	-236355	G/C	C	0.26	0.211	0.049	2.08463e-05	4.37547e-05
2	ENSG00000144214	LYG1	2:99900701-99921205	rs7591992	2:99668954	-231747	A/C	C	0.26	0.21	0.049	2.0925e-05	4.37547e-05
2	ENSG00000144214	LYG1	2:99900701-99921205	rs6742514	2:99662464	-238237	T/C	C	0.26	0.211	0.049	2.10313e-05	4.37547e-05
2	ENSG00000144214	LYG1	2:99900701-99921205	rs6721372	2:99661945	-238756	C/T	T	0.26	0.211	0.05	2.10592e-05	4.37547e-05
2	ENSG00000144214	LYG1	2:99900701-99921205	rs1115757	2:99660146	-240555	G/A	A	0.26	0.211	0.05	2.10875e-05	4.37547e-05
2	ENSG00000144214	LYG1	2:99900701-99921205	rs7340412	2:99661148	-239553	G/A	A	0.26	0.211	0.05	2.11182e-05	4.37547e-05
2	ENSG00000144214	LYG1	2:99900701-99921205	rs4374423	2:99662348	-238353	G/A	A	0.26	0.211	0.05	2.11349e-05	4.37547e-05
2	ENSG00000144214	LYG1	2:99900701-99921205	rs13390672	2:99589829	-310872	C/T	T	0.26	0.211	0.05	2.12492e-05	4.37547e-05
2	ENSG00000144214	LYG1	2:99900701-99921205	rs12612688	2:99613091	-287610	C/G	G	0.26	0.211	0.05	2.12553e-05	4.37547e-05
2	ENSG00000144214	LYG1	2:99900701-99921205	rs2084988	2:99655755	-244946	T/C	C	0.26	0.211	0.05	2.12896e-05	4.37547e-05
2	ENSG00000144214	LYG1	2:99900701-99921205	rs10170063	2:99655639	-245062	A/C	C	0.26	0.211	0.05	2.13286e-05	4.37547e-05
2	ENSG00000144214	LYG1	2:99900701-99921205	rs2309521	2:99592069	-308632	C/T	T	0.26	0.211	0.05	2.14555e-05	4.37547e-05
2	ENSG00000144214	LYG1	2:99900701-99921205	rs7570657	2:99654281	-246420	G/C	C	0.26	0.211	0.05	2.14619e-05	4.37547e-05
2	ENSG00000144214	LYG1	2:99900701-99921205	rs7605218	2:99593080	-307621	G/T	T	0.26	0.211	0.05	2.14627e-05	4.37547e-05
2	ENSG00000144214	LYG1	2:99900701-99921205	rs7606635	2:99644782	-255919	G/A	A	0.26	0.211	0.05	2.15661e-05	4.37547e-05
2	ENSG00000144214	LYG1	2:99900701-99921205	rs7605734	2:99644068	-256633	G/A	A	0.26	0.211	0.05	2.16081e-05	4.37547e-05
2	ENSG00000144214	LYG1	2:99900701-99921205	rs4297937	2:99594769	-305932	A/G	G	0.26	0.211	0.05	2.16109e-05	4.37547e-05
2	ENSG00000144214	LYG1	2:99900701-99921205	rs2309454	2:99595418	-305283	G/A	A	0.26	0.211	0.05	2.16489e-05	4.37547e-05
2	ENSG00000144214	LYG1	2:99900701-99921205	rs4578904	2:99594785	-305916	T/G	G	0.26	0.211	0.05	2.16902e-05	4.37547e-05
2	ENSG00000144214	LYG1	2:99900701-99921205	rs62154638	2:99639584	-261117	C/T	T	0.26	0.211	0.05	2.17052e-05	4.37547e-05
2	ENSG00000144214	LYG1	2:99900701-99921205	rs56167745	2:99600478	-300223	T/A	A	0.26	0.211	0.05	2.18881e-05	4.37547e-05
2	ENSG00000144214	LYG1	2:99900701-99921205	rs7594772	2:99597976	-302725	T/C	C	0.26	0.211	0.05	2.18899e-05	4.37547e-05
2	ENSG00000144214	LYG1	2:99900701-99921205	rs13400913	2:99634000	-266701	A/G	G	0.26	0.211	0.05	2.19126e-05	4.37547e-05
2	ENSG00000144214	LYG1	2:99900701-99921205	rs72957109	2:99630427	-270274	A/C	C	0.26	0.211	0.05	2.19333e-05	4.37547e-05
2	ENSG00000144214	LYG1	2:99900701-99921205	rs13414153	2:99624748	-275953	G/T	T	0.26	0.211	0.05	2.19777e-05	4.37547e-05
2	ENSG00000144214	LYG1	2:99900701-99921205	rs6755692	2:99601439	-299262	A/G	G	0.26	0.211	0.05	2.19796e-05	4.37547e-05
2	ENSG00000144214	LYG1	2:99900701-99921205	rs4851183	2:99629149	-271552	G/T	T	0.26	0.211	0.05	2.2045e-05	4.37547e-05
2	ENSG00000144214	LYG1	2:99900701-99921205	rs6724476	2:99627316	-273385	C/T	T	0.26	0.211	0.05	2.20478e-05	4.37547e-05
2	ENSG00000144214	LYG1	2:99900701-99921205	rs7571390	2:99626593	-274108	C/T	T	0.26	0.211	0.05	2.20632e-05	4.37547e-05
2	ENSG00000144214	LYG1	2:99900701-99921205	rs7601614	2:99605399	-295302	T/C	C	0.26	0.211	0.05	2.21385e-05	4.37547e-05
2	ENSG00000144214	LYG1	2:99900701-99921205	rs2278895	2:99613484	-287217	G/A	A	0.26	0.211	0.05	2.21734e-05	4.37547e-05
2	ENSG00000144214	LYG1	2:99900701-99921205	rs9752857	2:99609336	-291365	C/T	T	0.26	0.211	0.05	2.21822e-05	4.37547e-05
2	ENSG00000144214	LYG1	2:99900701-99921205	rs7599427	2:99605882	-294819	A/G	G	0.26	0.211	0.05	2.21855e-05	4.37547e-05
2	ENSG00000144214	LYG1	2:99900701-99921205	rs7574662	2:99618325	-282376	A/G	G	0.26	0.211	0.05	2.21961e-05	4.37547e-05
2	ENSG00000144214	LYG1	2:99900701-99921205	rs4346438	2:99606346	-294355	C/T	T	0.26	0.211	0.05	2.22224e-05	4.37547e-05
2	ENSG00000144214	LYG1	2:99900701-99921205	rs7594922	2:99598144	-302557	T/G	G	0.26	0.211	0.05	2.23555e-05	4.37547e-05
2	ENSG00000144214	LYG1	2:99900701-99921205	rs9749677	2:99608512	-292189	A/G	G	0.26	0.211	0.05	2.24063e-05	4.37547e-05
2	ENSG00000144214	LYG1	2:99900701-99921205	rs11893888	2:99495239	-405462	A/C	C	0.33	0.19	0.045	2.25656e-05	4.37547e-05
2	ENSG00000144214	LYG1	2:99900701-99921205	rs13406288	2:99589585	-311116	T/C	C	0.26	0.209	0.05	2.50002e-05	4.37547e-05
2	ENSG00000144214	LYG1	2:99900701-99921205	rs1054042	2:99614396	-286305	G/T	T	0.25	0.212	0.05	2.51524e-05	4.37547e-05
2	ENSG00000144214	LYG1	2:99900701-99921205	rs10183624	2:99619066	-281635	A/T	T	0.26	0.21	0.05	2.63077e-05	4.37547e-05
2	ENSG00000144214	LYG1	2:99900701-99921205	rs1901284	2:100146040	224835	C/T	T	0.4	0.179	0.043	2.67606e-05	4.37547e-05
2	ENSG00000144214	LYG1	2:99900701-99921205	rs12712039	2:99497980	-402721	G/A	A	0.33	0.19	0.045	2.86626e-05	4.37547e-05
2	ENSG00000144214	LYG1	2:99900701-99921205	rs6724477	2:99537074	-363627	C/A	A	0.3	0.186	0.045	3.34561e-05	4.37547e-05
2	ENSG00000144214	LYG1	2:99900701-99921205	rs6542845	2:99537600	-363101	C/G	G	0.3	0.186	0.045	3.4213e-05	4.37547e-05
2	ENSG00000144214	LYG1	2:99900701-99921205	rs4311103	2:99538362	-362339	G/C	C	0.3	0.185	0.045	3.61978e-05	4.37547e-05
2	ENSG00000144214	LYG1	2:99900701-99921205	rs6746402	2:100150443	229238	G/A	A	0.4	0.177	0.043	3.68749e-05	4.37547e-05
2	ENSG00000144214	LYG1	2:99900701-99921205	rs10178956	2:99511774	-388927	T/G	G	0.48	0.181	0.044	4.17859e-05	4.37547e-05
