# Supplementary material for: Uncovering genetic mechanisms of kidney aging through transcriptomics, genomics, and epigenomics
Source: Kidney Int. 2019 Mar;95(3):624–35. doi: 10.1016/j.kint.2018.10.029 (PMC6390171; doi:10.1016/j.kint.2018.10.029)
Supplement: Table S18 — Functional annotations of the 4 best eSNPs associated with renal expression of age-related gene signatures. [file mmc25.xlsx]

## Sheet: Sheet1
Table S18. Functional annotations of the four best eSNPs associated with renal expression of age-related gene signatures. Chromatin states of adult kidney have derived from Roadmap Epigenomics, 4_Tx – state 4 (transcription), 5_TxWK – state 5 (weak transcription) 15_Quies – state 15 (quiescent), Ensembl VEP consequence – functional annotation from Ensembl Variant Effect Predictor, Distance – dist…
Chr	rsID	SNP location	Alleles	Alternate allele	Alternate allele frequency	Distance (basepairs)	Ensembl gene ID	Gene symbol	Gene location	Closest CpG island	Distance to CpG island	Ensembl VEP consequence	Chromatin state in adult kidney
10	rs7077656	10:93369749	A/G	G	0.67	-18450	ENSG00000119938	PPP1R3C	10:93388199-93392811	chr10:93392667-93393147	22918	Intergenic	5_TxWk
8	rs2567772	8:98281080	G/A	A	0.23	-4622	ENSG00000180543	TSPYL5	8:98285702-98290192	chr8:98289604-98290404	8524	Downstream gene	5_TxWk
3	rs6763280	3:46521298	G/A	A	0.39	0	ENSG00000012223	LTF	3:46490735-46526724	chr3:46506161-46506416	-14882	Intronic	15_Quies
2	rs6734290	2:99941544	G/T	T	0.46	20339	ENSG00000144214	LYG1	2:99900701-99921205	chr2:99952488-99954400	10944	Intronic	4_Tx
