# Supplementary material for: Uncovering genetic mechanisms of kidney aging through transcriptomics, genomics, and epigenomics
Source: Kidney Int. 2019 Mar;95(3):624–35. doi: 10.1016/j.kint.2018.10.029 (PMC6390171; doi:10.1016/j.kint.2018.10.029)
Supplement: Table S19 — Association of eSNPs (for PPP1R3C, TSPYL5, LYG1, and LTF) with estimated glomerular filtration rate in CKDGen genome-wide association study. [file mmc26.xlsx]

## Sheet: Sheet1
Table S19. Association of transcriptionally active single nucleotide variants (for PPP1R3C, TSPYL5, LYG1 and LTF) with estimated glomerular filtration rate in CKD Gen genome-wide association Study. eSNP - transcriptionally active single nucleotide variant, eGFR - estimated glomerular filtration rate.
Gene symbol	Ensembl gene ID	Chr	Gene location	Number of eSNPs identified in TRANSLATE/TCGA	Number of eSNPs present in the analysis	Number of eSNPs associated with eGFR	Best eSNP associated with eGFR
PPP1R3C	ENSG00000119938	10	10:93388199-93392811	158	138	105	YES
TSPYL5	ENSG00000180543	8	8:98285702-98290192	65	60	55	YES
LYG1	ENSG00000144214	2	2:99900701-99921205	527	483	4	NO
LTF	ENSG00000012223	3	3:46490735-46526724	47	42	0	NO
