# Supplementary material for: Uncovering genetic mechanisms of kidney aging through transcriptomics, genomics, and epigenomics
Source: Kidney Int. 2019 Mar;95(3):624–35. doi: 10.1016/j.kint.2018.10.029 (PMC6390171; doi:10.1016/j.kint.2018.10.029)
Supplement: Table S20 — CpG sites associated with renal expression of age-related genes in the TRANSLATE Study. [file mmc27.xlsx]

## Sheet: Sheet1
Table S20. CpG sites associated with renal expression of age-related genes in TRANSLATE Study. β – CpG site regression coefficient, SE – standard error, P value – corresponding levels of statistical significance, permutation P-value – permutation corrected P-value, FDR – false discovery rate, distance – distance in basepairs between the closest boundary of a gene and a CpG site (0 means within bo…
A. Best CpG sites for each gene.
Chr	Ensembl gene ID	Gene symbol	Gene location	CpG site ID	CpG site location	Distance	Number of in-cis CpG sites	UCSC gene name	UCSC annotation	β (CpG site)	SE	P-value	Permutation P-value	FDR
8	ENSG00000180543	TSPYL5	8:98285702-98290192	cg22328208	8:98289745	0	7	TSPYL5	1st Exon	-0.545	0.135	0.000234952	0.0009995	0.0189905
10	ENSG00000119938	PPP1R3C	10:93388199-93392811	cg08447992	10:93389086	0	8	PPP1R3C	3'UTR	-1.259	0.433	0.00579615	0.0424788	0.278527
2	ENSG00000144214	LYG1	2:99900701-99921205	cg08697297	2:99912152	0	5	LYG1	5'UTR	-0.986	0.363	0.00968747	0.043978	0.278527
3	ENSG00000047849	MAP4	3:47892180-48130762	cg00752277	3:47892279	0	27	MAP4	3'UTR	0.65	0.21	0.00354248	0.0884558	0.351324
12	ENSG00000139055	ERP27	12:15066969-15092016	cg14738823	12:15090958	0	5	ERP27	Body	-0.939	0.4	0.0238019	0.0924538	0.351324
6	ENSG00000234127	TRIM26	6:30152232-30181204	cg01782500	6:30164320	0	167	TRIM26	Body	-0.899	0.276	0.00225305	0.265367	0.467857
6	ENSG00000112379	ARFGEF3	6:138483058-138665800	cg05559558	6:138483092	0	43	KIAA1244; KIAA1244	1st Exon; 5'UTR	0.766	0.269	0.00681213	0.224388	0.467857
17	ENSG00000129244	ATP1B2	17:7549945-7561086	cg22028542	17:7554163	0	20	ATP1B2	TSS200	-0.551	0.211	0.0126411	0.235882	0.467857
5	ENSG00000064652	SNX24	5:122179134-122365049	cg07316577	5:122181443	0	21	SNX24	Body	1.748	0.684	0.0143696	0.270865	0.467857
2	ENSG00000013016	EHD3	2:31457203-31492313	cg18444347	2:31456775	-428	19	EHD3	TSS200	0.941	0.375	0.0161139	0.263868	0.467857
17	ENSG00000170190	SLC16A5	17:73083822-73102257	cg17749454	17:73101934	0	16	SLC16A5	Body	0.428	0.191	0.0304598	0.233383	0.467857
10	ENSG00000026025	VIM	10:17270258-17279592	cg23991622	10:17271303	0	29	VIM	5'UTR	0.635	0.263	0.0202928	0.355822	0.520048
20	ENSG00000124107	SLPI	20:43880880-43883205	cg14609407	20:43883172	0	2	SLPI	1st Exon	0.214	0.173	0.223298	0.34083	0.520048
4	ENSG00000138798	EGF	4:110834040-110933422	cg25788103	4:110849453	0	11	EGF	Body	-0.292	0.157	0.0702747	0.497751	0.591079
3	ENSG00000012223	LTF	3:46490735-46526724	cg14939553	3:46502652	0	14	LTF	Body	-0.636	0.348	0.0746595	0.461769	0.591079
2	ENSG00000189292	FAM150B	2:279558-288851	cg08677375	2:288113	0	9	FAM150B; FAM150B	5'UTR; 1st Exon	0.918	0.506	0.0772055	0.492254	0.591079
4	ENSG00000178163	ZNF518B	4:10441498-10459034	cg17524637	4:10458454	0	9	ZNF518B	5'UTR	-0.445	0.266	0.102094	0.530235	0.592615
1	ENSG00000174307	PHLDA3	1:201433511-201438365	cg10773982	1:201438107	0	6	PHLDA3; PHLDA3	1st Exon; 5'UTR	-0.377	0.276	0.180404	0.650175	0.686296
1	ENSG00000121900	TMEM54	1:33360195-33367039	cg00040067	1:33365703	0	4	TMEM54	Body	-0.03	0.094	0.754958	0.997001	0.997001
B. All significant CpG sites for TSPYL5.
8	ENSG00000180543	TSPYL5	8:98285702-98290192	cg22328208	8:98289745	0	7	TSPYL5	1st Exon	-0.545	0.135	0.000234952
8	ENSG00000180543	TSPYL5	8:98285702-98290192	cg15747595	8:98289880	0	7	TSPYL5	1st Exon	-0.614	0.158	0.000372432
8	ENSG00000180543	TSPYL5	8:98285702-98290192	cg19653425	8:98286872	0	7	TSPYL5; TSPYL5	1st Exon; 3'UTR	-1.358	0.373	0.000753291
