# Supplementary material for: Uncovering genetic mechanisms of kidney aging through transcriptomics, genomics, and epigenomics
Source: Kidney Int. 2019 Mar;95(3):624–35. doi: 10.1016/j.kint.2018.10.029 (PMC6390171; doi:10.1016/j.kint.2018.10.029)
Supplement: Table S21 — The effect of TSPYL5 methylation on its expression: cell lines. [file mmc28.xlsx]

## Sheet: Sheet1
Table S21: In vitro association between methylation of the regulatory promoter region of TSPYL5 promotor region and TSPYL5 silencing.
Cell line	Laboratory method of TSPYL5 methylation analysis	References
Gastric cancer cell line	Methylation-specific PCR	Jung Y, Park J, Bang YJ, Kim TY. Gene silencing of TSPYL5 mediated by aberrant promoter methylation in gastric cancers. Lab Invest. 2008 Feb;88(2):153–60.
Prostate cancer cell line	Methylation-specific PCR	Kumar SR, Bryan JN, Esebua M, et al. Testis specific Y-like 5: gene expression, methylation and implications for drug sensitivity in prostate carcinoma. BMC Cancer. 2017;17:158.
Oral squamous cell carcinoma cell line	Methylation-specific PCR	Abe M, Yamashita S, Mori Y, et al. High-risk oral leukoplakia is associated with aberrant promoter methylation of multiple genes. BMC Cancer. 2016 03;16:350.
Lung cancer cell line	Pyrosequencing	Kim IG, Kim TL, Kim KC, et al. Method for enhancing chemical sensitivity or radiosensitivity of cancer cells by inhibiting expression of TSPYL5 [Internet]. US8343940B2, 2013. Available from: https://patents.google.com/patent/US8343940/en
