# Supplementary material for: Uncovering genetic mechanisms of kidney aging through transcriptomics, genomics, and epigenomics
Source: Kidney Int. 2019 Mar;95(3):624–35. doi: 10.1016/j.kint.2018.10.029 (PMC6390171; doi:10.1016/j.kint.2018.10.029)
Supplement: Table S22 — Association between methylation and age for 3 probes associated with renal expression of TSPYL5 in the TRANSLATE Study. [file mmc29.xlsx]

## Sheet: Sheet1
Table S22. Association between methylation and age for 3 probes associated with renal gene expression of TSPYL5 in TRANSLATE Study. β – age regression coefficient, SE – standard error.
Chr	Ensembl gene ID	Gene symbol	Gene location	CpG site ID	CpG site location	UCSC gene name	UCSC annotation	β (age)	SE	P-value
8	ENSG00000180543	TSPYL5	8:98285702-98290192	cg15747595	8:98289880	TSPYL5	1stExon	0.019739	0.0033817	9.18162e-08
8	ENSG00000180543	TSPYL5	8:98285702-98290192	cg22328208	8:98289745	TSPYL5	1stExon	0.0164801	0.00416073	0.000153541
8	ENSG00000180543	TSPYL5	8:98285702-98290192	cg19653425	8:98286872	TSPYL5; TSPYL5	1st Exon; 3'UTR	0.00251897	0.00136484	0.068389
