# Supplementary material for: Uncovering genetic mechanisms of kidney aging through transcriptomics, genomics, and epigenomics
Source: Kidney Int. 2019 Mar;95(3):624–35. doi: 10.1016/j.kint.2018.10.029 (PMC6390171; doi:10.1016/j.kint.2018.10.029)
Supplement: Table S23 — Analysis of association between age and the extent of kidney DNA methylation at the TSPYL5 promoter: replication in TCGA study. [file mmc30.xlsx]

## Sheet: Sheet1
Table S23. Analysis of association between age and the extent of kidney DNA methylation at TSPYL5 promoter - replication in TCGA Study. β - regresison coefficient, SE – standard error, P-value - level of statistical significance
CpG site	β	S.E.	P-value
cg22328208	0.0104015	0.00339615	0.00269486
