# Supplementary material for: Uncovering genetic mechanisms of kidney aging through transcriptomics, genomics, and epigenomics
Source: Kidney Int. 2019 Mar;95(3):624–35. doi: 10.1016/j.kint.2018.10.029 (PMC6390171; doi:10.1016/j.kint.2018.10.029)
Supplement: Table S24 — Association between age- and gene-expression–related CpG sites and genetic variants in-cis: all significant mSNPs from mQTL analysis in the TRANSLATE Study (eQTL best eSNP is highlighted). [file mmc31.xlsx]

## Sheet: Sheet1
8	ENSG00000180543	TSPYL5	8:98285702-98290192	cg22328208	8:98289745	rs17812259	8:98262746	26999	G/A	A	0.1	-0.417	0.123	0.00100823	0.00684537		Table S24. Association between age-and-gene-expression-related CpG sites and genetic variants in-cis – all significant mSNPs from mQTL analysis in TRANSLATE Study (eQTL best eSNP is highlighted). Chr - chromosome, Distance – distance in basepairs between a CpG site and a SNP, β – SNP regression coefficient, SE – standard error, FDR – false discovery rate.
8	ENSG00000180543	TSPYL5	8:98285702-98290192	cg22328208	8:98289745	rs2451112	8:98271834	17911	G/A	A	0.26	-0.244	0.075	0.00154728	0.00957696
8	ENSG00000180543	TSPYL5	8:98285702-98290192	cg22328208	8:98289745	rs2439696	8:98271839	17906	T/C	C	0.26	-0.244	0.075	0.00155904	0.00957696		Chr	Ensembl gene ID	Gene symbol	Gene location	CpG site ID	CpG site location	rsID	SNP location	Distance (basepairs)	Alleles	Alternate allele	Alternate allele frequency	β (SNP)	SE	P-value	FDR
8	ENSG00000180543	TSPYL5	8:98285702-98290192	cg22328208	8:98289745	rs2567772	8:98281080	8665	G/A	A	0.25	-0.23	0.074	0.00264153	0.013608		8	ENSG00000180543	TSPYL5	8:98285702-98290192	cg22328208	8:98289745	rs1367917	8:98266645	23100	T/C	C	0.25	-0.303	0.075	0.000118212	0.00193688
8	ENSG00000180543	TSPYL5	8:98285702-98290192	cg22328208	8:98289745	rs2436042	8:98262162	27583	A/G	G	0.32	-0.205	0.066	0.00277794	0.013608		8	ENSG00000180543	TSPYL5	8:98285702-98290192	cg22328208	8:98289745	rs62507224	8:98264868	24877	A/C	C	0.25	-0.302	0.075	0.000121846	0.00193688
8	ENSG00000180543	TSPYL5	8:98285702-98290192	cg22328208	8:98289745	rs2583507	8:98281025	8720	G/C	C	0.25	-0.229	0.074	0.00278216	0.013608		8	ENSG00000180543	TSPYL5	8:98285702-98290192	cg22328208	8:98289745	rs7827580	8:98262509	27236	G/C	C	0.25	-0.299	0.075	0.00012953	0.00193688
8	ENSG00000180543	TSPYL5	8:98285702-98290192	cg22328208	8:98289745	rs1835744	8:98282426	7319	C/G	G	0.25	-0.228	0.074	0.00286685	0.013608		8	ENSG00000180543	TSPYL5	8:98285702-98290192	cg22328208	8:98289745	rs62507222	8:98257937	31808	T/C	C	0.26	-0.293	0.075	0.000194333	0.00193688
8	ENSG00000180543	TSPYL5	8:98285702-98290192	cg22328208	8:98289745	rs2583503	8:98284737	5008	C/T	T	0.25	-0.227	0.074	0.00293361	0.013608		8	ENSG00000180543	TSPYL5	8:98285702-98290192	cg22328208	8:98289745	rs72666247	8:98281062	8683	C/T	T	0.19	-0.315	0.081	0.000195305	0.00193688
8	ENSG00000180543	TSPYL5	8:98285702-98290192	cg22328208	8:98289745	rs55950114	8:98273962	15783	C/G	G	0.25	-0.218	0.075	0.00453229	0.013608		8	ENSG00000180543	TSPYL5	8:98285702-98290192	cg22328208	8:98289745	rs76602935	8:98274321	15424	T/C	C	0.19	-0.314	0.081	0.000203284	0.00193688
8	ENSG00000180543	TSPYL5	8:98285702-98290192	cg22328208	8:98289745	rs56162347	8:98273976	15769	C/T	T	0.25	-0.218	0.075	0.00453364	0.013608		8	ENSG00000180543	TSPYL5	8:98285702-98290192	cg22328208	8:98289745	rs7006149	8:98276570	13175	G/A	A	0.19	-0.312	0.081	0.000210978	0.00193688
8	ENSG00000180543	TSPYL5	8:98285702-98290192	cg22328208	8:98289745	rs112309851	8:98274438	15307	A/G	G	0.25	-0.217	0.075	0.00458172	0.013608		8	ENSG00000180543	TSPYL5	8:98285702-98290192	cg22328208	8:98289745	rs7010660	8:98277086	12659	G/A	A	0.19	-0.312	0.081	0.000211871	0.00193688
8	ENSG00000180543	TSPYL5	8:98285702-98290192	cg22328208	8:98289745	rs56251638	8:98275304	14441	A/G	G	0.25	-0.217	0.075	0.00465078	0.013608		8	ENSG00000180543	TSPYL5	8:98285702-98290192	cg22328208	8:98289745	rs2436043	8:98257021	32724	C/T	T	0.27	-0.293	0.076	0.000213281	0.00193688
8	ENSG00000180543	TSPYL5	8:98285702-98290192	cg22328208	8:98289745	rs72666238	8:98277303	12442	G/A	A	0.25	-0.215	0.074	0.0048193	0.013608		8	ENSG00000180543	TSPYL5	8:98285702-98290192	cg22328208	8:98289745	rs72666248	8:98281099	8646	A/G	G	0.19	-0.31	0.08	0.000225183	0.00193688
8	ENSG00000180543	TSPYL5	8:98285702-98290192	cg22328208	8:98289745	rs72666239	8:98277481	12264	C/T	T	0.25	-0.215	0.074	0.00484815	0.013608		8	ENSG00000180543	TSPYL5	8:98285702-98290192	cg22328208	8:98289745	rs62507237	8:98282018	7727	G/C	C	0.19	-0.31	0.08	0.000225786	0.00193688
8	ENSG00000180543	TSPYL5	8:98285702-98290192	cg22328208	8:98289745	rs62507229	8:98277748	11997	T/C	C	0.25	-0.215	0.074	0.00486983	0.013608		8	ENSG00000180543	TSPYL5	8:98285702-98290192	cg22328208	8:98289745	rs72666249	8:98282160	7585	G/A	A	0.19	-0.31	0.081	0.000225978	0.00193688
8	ENSG00000180543	TSPYL5	8:98285702-98290192	cg22328208	8:98289745	rs62507230	8:98277793	11952	C/T	T	0.25	-0.215	0.074	0.00487957	0.013608		8	ENSG00000180543	TSPYL5	8:98285702-98290192	cg22328208	8:98289745	rs72666245	8:98281011	8734	G/A	A	0.19	-0.31	0.08	0.000226144	0.00193688
8	ENSG00000180543	TSPYL5	8:98285702-98290192	cg22328208	8:98289745	rs62507231	8:98278225	11520	C/T	T	0.25	-0.214	0.074	0.00493752	0.013608		8	ENSG00000180543	TSPYL5	8:98285702-98290192	cg22328208	8:98289745	rs56240039	8:98285080	4665	A/T	T	0.19	-0.309	0.08	0.000228544	0.00193688
8	ENSG00000180543	TSPYL5	8:98285702-98290192	cg22328208	8:98289745	rs62507232	8:98278514	11231	A/G	G	0.25	-0.214	0.074	0.00494793	0.013608		8	ENSG00000180543	TSPYL5	8:98285702-98290192	cg22328208	8:98289745	rs62507236	8:98281939	7806	A/C	C	0.19	-0.309	0.08	0.000231426	0.00193688
8	ENSG00000180543	TSPYL5	8:98285702-98290192	cg22328208	8:98289745	rs7016892	8:98278553	11192	G/C	C	0.25	-0.214	0.074	0.00495407	0.013608		8	ENSG00000180543	TSPYL5	8:98285702-98290192	cg22328208	8:98289745	rs62507239	8:98287830	1915	G/A	A	0.19	-0.31	0.081	0.000251704	0.00193688
8	ENSG00000180543	TSPYL5	8:98285702-98290192	cg22328208	8:98289745	rs6998943	8:98278700	11045	T/C	C	0.25	-0.214	0.074	0.00501342	0.013608		8	ENSG00000180543	TSPYL5	8:98285702-98290192	cg22328208	8:98289745	rs57852481	8:98288141	1604	C/G	G	0.19	-0.31	0.081	0.000255248	0.00193688
8	ENSG00000180543	TSPYL5	8:98285702-98290192	cg22328208	8:98289745	rs6999128	8:98278798	10947	T/C	C	0.25	-0.214	0.074	0.00501604	0.013608		8	ENSG00000180543	TSPYL5	8:98285702-98290192	cg22328208	8:98289745	rs2513379	8:98261818	27927	A/T	T	0.32	-0.244	0.069	0.00068961	0.0049422
8	ENSG00000180543	TSPYL5	8:98285702-98290192	cg22328208	8:98289745	rs6982853	8:98278864	10881	C/G	G	0.25	-0.214	0.074	0.0050242	0.013608		8	ENSG00000180543	TSPYL5	8:98285702-98290192	cg22328208	8:98289745	rs17812259	8:98262746	26999	G/A	A	0.1	-0.417	0.123	0.00100823	0.00684537
8	ENSG00000180543	TSPYL5	8:98285702-98290192	cg22328208	8:98289745	rs72666241	8:98279233	10512	C/T	T	0.25	-0.213	0.074	0.00509057	0.013608		8	ENSG00000180543	TSPYL5	8:98285702-98290192	cg22328208	8:98289745	rs2451112	8:98271834	17911	G/A	A	0.26	-0.244	0.075	0.00154728	0.00957696
8	ENSG00000180543	TSPYL5	8:98285702-98290192	cg22328208	8:98289745	rs62507233	8:98279522	10223	T/C	C	0.25	-0.213	0.074	0.0051092	0.013608		8	ENSG00000180543	TSPYL5	8:98285702-98290192	cg22328208	8:98289745	rs2439696	8:98271839	17906	T/C	C	0.26	-0.244	0.075	0.00155904	0.00957696
8	ENSG00000180543	TSPYL5	8:98285702-98290192	cg22328208	8:98289745	rs6468542	8:98280022	9723	T/G	G	0.25	-0.213	0.074	0.00514344	0.013608		8	ENSG00000180543	TSPYL5	8:98285702-98290192	cg22328208	8:98289745	rs2567772	8:98281080	8665	G/A	A	0.25	-0.23	0.074	0.00264153	0.013608
8	ENSG00000180543	TSPYL5	8:98285702-98290192	cg22328208	8:98289745	rs77297062	8:98280592	9153	C/T	T	0.25	-0.213	0.074	0.00515908	0.013608		8	ENSG00000180543	TSPYL5	8:98285702-98290192	cg22328208	8:98289745	rs2436042	8:98262162	27583	A/G	G	0.32	-0.205	0.066	0.00277794	0.013608
8	ENSG00000180543	TSPYL5	8:98285702-98290192	cg22328208	8:98289745	rs6989116	8:98280294	9451	G/A	A	0.25	-0.213	0.074	0.0051642	0.013608		8	ENSG00000180543	TSPYL5	8:98285702-98290192	cg22328208	8:98289745	rs2583507	8:98281025	8720	G/C	C	0.25	-0.229	0.074	0.00278216	0.013608
8	ENSG00000180543	TSPYL5	8:98285702-98290192	cg22328208	8:98289745	rs62507234	8:98280481	9264	T/A	A	0.25	-0.213	0.074	0.0051642	0.013608		8	ENSG00000180543	TSPYL5	8:98285702-98290192	cg22328208	8:98289745	rs1835744	8:98282426	7319	C/G	G	0.25	-0.228	0.074	0.00286685	0.013608
8	ENSG00000180543	TSPYL5	8:98285702-98290192	cg22328208	8:98289745	rs7008860	8:98280192	9553	T/C	C	0.25	-0.213	0.074	0.00516624	0.013608		8	ENSG00000180543	TSPYL5	8:98285702-98290192	cg22328208	8:98289745	rs2583503	8:98284737	5008	C/T	T	0.25	-0.227	0.074	0.00293361	0.013608
8	ENSG00000180543	TSPYL5	8:98285702-98290192	cg22328208	8:98289745	rs62507235	8:98280566	9179	C/T	T	0.25	-0.213	0.074	0.00516892	0.013608		8	ENSG00000180543	TSPYL5	8:98285702-98290192	cg22328208	8:98289745	rs55950114	8:98273962	15783	C/G	G	0.25	-0.218	0.075	0.00453229	0.013608
8	ENSG00000180543	TSPYL5	8:98285702-98290192	cg22328208	8:98289745	rs6468543	8:98280132	9613	A/G	G	0.25	-0.213	0.074	0.00516893	0.013608		8	ENSG00000180543	TSPYL5	8:98285702-98290192	cg22328208	8:98289745	rs56162347	8:98273976	15769	C/T	T	0.25	-0.218	0.075	0.00453364	0.013608
8	ENSG00000180543	TSPYL5	8:98285702-98290192	cg22328208	8:98289745	rs2451111	8:98271050	18695	C/T	T	0.39	-0.19	0.069	0.00705723	0.0182076		8	ENSG00000180543	TSPYL5	8:98285702-98290192	cg22328208	8:98289745	rs112309851	8:98274438	15307	A/G	G	0.25	-0.217	0.075	0.00458172	0.013608
8	ENSG00000180543	TSPYL5	8:98285702-98290192	cg22328208	8:98289745	rs2513380	8:98271030	18715	G/T	T	0.39	-0.186	0.068	0.00783241	0.0198114		8	ENSG00000180543	TSPYL5	8:98285702-98290192	cg22328208	8:98289745	rs56251638	8:98275304	14441	A/G	G	0.25	-0.217	0.075	0.00465078	0.013608
8	ENSG00000180543	TSPYL5	8:98285702-98290192	cg22328208	8:98289745	rs2853311	8:98314994	-25249	A/G	G	0.55	-0.217	0.082	0.00982104	0.0243637		8	ENSG00000180543	TSPYL5	8:98285702-98290192	cg22328208	8:98289745	rs72666238	8:98277303	12442	G/A	A	0.25	-0.215	0.074	0.0048193	0.013608
8	ENSG00000180543	TSPYL5	8:98285702-98290192	cg22328208	8:98289745	rs11782523	8:98322872	-33127	C/T	T	0.37	0.23	0.088	0.0106082	0.0258199		8	ENSG00000180543	TSPYL5	8:98285702-98290192	cg22328208	8:98289745	rs72666239	8:98277481	12264	C/T	T	0.25	-0.215	0.074	0.00484815	0.013608
8	ENSG00000180543	TSPYL5	8:98285702-98290192	cg22328208	8:98289745	rs2436048	8:98273017	16728	G/A	A	0.32	-0.188	0.072	0.0111436	0.0266207		8	ENSG00000180543	TSPYL5	8:98285702-98290192	cg22328208	8:98289745	rs62507229	8:98277748	11997	T/C	C	0.25	-0.215	0.074	0.00486983	0.013608
8	ENSG00000180543	TSPYL5	8:98285702-98290192	cg22328208	8:98289745	rs9649986	8:98313691	-23946	T/A	A	0.37	0.226	0.088	0.011817	0.0276671		8	ENSG00000180543	TSPYL5	8:98285702-98290192	cg22328208	8:98289745	rs62507230	8:98277793	11952	C/T	T	0.25	-0.215	0.074	0.00487957	0.013608
8	ENSG00000180543	TSPYL5	8:98285702-98290192	cg22328208	8:98289745	rs2513374	8:98275967	13778	T/C	C	0.55	-0.19	0.074	0.0121211	0.0276671		8	ENSG00000180543	TSPYL5	8:98285702-98290192	cg22328208	8:98289745	rs62507231	8:98278225	11520	C/T	T	0.25	-0.214	0.074	0.00493752	0.013608
8	ENSG00000180543	TSPYL5	8:98285702-98290192	cg22328208	8:98289745	rs62508970	8:98313753	-24008	G/A	A	0.23	-0.21	0.082	0.0123131	0.0276671		8	ENSG00000180543	TSPYL5	8:98285702-98290192	cg22328208	8:98289745	rs62507232	8:98278514	11231	A/G	G	0.25	-0.214	0.074	0.00494793	0.013608
8	ENSG00000180543	TSPYL5	8:98285702-98290192	cg22328208	8:98289745	rs2853308	8:98279715	10030	C/T	T	0.32	-0.183	0.072	0.0124395	0.0276671		8	ENSG00000180543	TSPYL5	8:98285702-98290192	cg22328208	8:98289745	rs7016892	8:98278553	11192	G/C	C	0.25	-0.214	0.074	0.00495407	0.013608
8	ENSG00000180543	TSPYL5	8:98285702-98290192	cg22328208	8:98289745	rs2439701	8:98273969	15776	C/T	T	0.32	-0.184	0.072	0.012744	0.0278641		8	ENSG00000180543	TSPYL5	8:98285702-98290192	cg22328208	8:98289745	rs6998943	8:98278700	11045	T/C	C	0.25	-0.214	0.074	0.00501342	0.013608
8	ENSG00000180543	TSPYL5	8:98285702-98290192	cg22328208	8:98289745	rs2853309	8:98307565	-17820	C/T	T	0.56	-0.206	0.082	0.0133279	0.0279882		8	ENSG00000180543	TSPYL5	8:98285702-98290192	cg22328208	8:98289745	rs6999128	8:98278798	10947	T/C	C	0.25	-0.214	0.074	0.00501604	0.013608
8	ENSG00000180543	TSPYL5	8:98285702-98290192	cg22328208	8:98289745	rs2853310	8:98281009	8736	T/C	C	0.32	-0.182	0.072	0.0134076	0.0279882		8	ENSG00000180543	TSPYL5	8:98285702-98290192	cg22328208	8:98289745	rs6982853	8:98278864	10881	C/G	G	0.25	-0.214	0.074	0.0050242	0.013608
8	ENSG00000180543	TSPYL5	8:98285702-98290192	cg22328208	8:98289745	rs62508963	8:98298859	-9114	C/T	T	0.24	-0.205	0.081	0.0135994	0.0279882		8	ENSG00000180543	TSPYL5	8:98285702-98290192	cg22328208	8:98289745	rs72666241	8:98279233	10512	C/T	T	0.25	-0.213	0.074	0.00509057	0.013608
8	ENSG00000180543	TSPYL5	8:98285702-98290192	cg22328208	8:98289745	rs72666257	8:98316631	-26886	C/T	T	0.23	-0.207	0.082	0.0136687	0.0279882		8	ENSG00000180543	TSPYL5	8:98285702-98290192	cg22328208	8:98289745	rs62507233	8:98279522	10223	T/C	C	0.25	-0.213	0.074	0.0051092	0.013608
8	ENSG00000180543	TSPYL5	8:98285702-98290192	cg22328208	8:98289745	rs718760	8:98299726	-9981	C/A	A	0.24	-0.205	0.082	0.0140245	0.0282681		8	ENSG00000180543	TSPYL5	8:98285702-98290192	cg22328208	8:98289745	rs6468542	8:98280022	9723	T/G	G	0.25	-0.213	0.074	0.00514344	0.013608
8	ENSG00000180543	TSPYL5	8:98285702-98290192	cg22328208	8:98289745	rs2451115	8:98275866	13879	C/G	G	0.31	-0.175	0.072	0.016724	0.0331908		8	ENSG00000180543	TSPYL5	8:98285702-98290192	cg22328208	8:98289745	rs77297062	8:98280592	9153	C/T	T	0.25	-0.213	0.074	0.00515908	0.013608
8	ENSG00000180543	TSPYL5	8:98285702-98290192	cg22328208	8:98289745	rs1816371	8:98281912	7833	T/C	C	0.31	-0.171	0.071	0.0179155	0.0350167		8	ENSG00000180543	TSPYL5	8:98285702-98290192	cg22328208	8:98289745	rs6989116	8:98280294	9451	G/A	A	0.25	-0.213	0.074	0.0051642	0.013608
8	ENSG00000180543	TSPYL5	8:98285702-98290192	cg22328208	8:98289745	rs2567771	8:98285120	4625	T/C	C	0.31	-0.17	0.071	0.0186776	0.0359614		8	ENSG00000180543	TSPYL5	8:98285702-98290192	cg22328208	8:98289745	rs62507234	8:98280481	9264	T/A	A	0.25	-0.213	0.074	0.0051642	0.013608
8	ENSG00000180543	TSPYL5	8:98285702-98290192	cg22328208	8:98289745	rs2289496	8:98288164	1581	A/C	C	0.38	0.201	0.085	0.0202686	0.0380582		8	ENSG00000180543	TSPYL5	8:98285702-98290192	cg22328208	8:98289745	rs7008860	8:98280192	9553	T/C	C	0.25	-0.213	0.074	0.00516624	0.013608
8	ENSG00000180543	TSPYL5	8:98285702-98290192	cg22328208	8:98289745	rs719477	8:98304039	-14294	T/C	C	0.58	-0.189	0.08	0.0203567	0.0380582		8	ENSG00000180543	TSPYL5	8:98285702-98290192	cg22328208	8:98289745	rs62507235	8:98280566	9179	C/T	T	0.25	-0.213	0.074	0.00516892	0.013608
8	ENSG00000180543	TSPYL5	8:98285702-98290192	cg22328208	8:98289745	rs2635140	8:98302185	-12440	A/G	G	0.33	-0.173	0.074	0.0216218	0.0398459		8	ENSG00000180543	TSPYL5	8:98285702-98290192	cg22328208	8:98289745	rs6468543	8:98280132	9613	A/G	G	0.25	-0.213	0.074	0.00516893	0.013608
																	8	ENSG00000180543	TSPYL5	8:98285702-98290192	cg22328208	8:98289745	rs2451111	8:98271050	18695	C/T	T	0.39	-0.19	0.069	0.00705723	0.0182076
																	8	ENSG00000180543	TSPYL5	8:98285702-98290192	cg22328208	8:98289745	rs2513380	8:98271030	18715	G/T	T	0.39	-0.186	0.068	0.00783241	0.0198114
																	8	ENSG00000180543	TSPYL5	8:98285702-98290192	cg22328208	8:98289745	rs2853311	8:98314994	-25249	A/G	G	0.55	-0.217	0.082	0.00982104	0.0243637
																	8	ENSG00000180543	TSPYL5	8:98285702-98290192	cg22328208	8:98289745	rs11782523	8:98322872	-33127	C/T	T	0.37	0.23	0.088	0.0106082	0.0258199
																	8	ENSG00000180543	TSPYL5	8:98285702-98290192	cg22328208	8:98289745	rs2436048	8:98273017	16728	G/A	A	0.32	-0.188	0.072	0.0111436	0.0266207
																	8	ENSG00000180543	TSPYL5	8:98285702-98290192	cg22328208	8:98289745	rs9649986	8:98313691	-23946	T/A	A	0.37	0.226	0.088	0.011817	0.0276671
																	8	ENSG00000180543	TSPYL5	8:98285702-98290192	cg22328208	8:98289745	rs2513374	8:98275967	13778	T/C	C	0.55	-0.19	0.074	0.0121211	0.0276671
																	8	ENSG00000180543	TSPYL5	8:98285702-98290192	cg22328208	8:98289745	rs62508970	8:98313753	-24008	G/A	A	0.23	-0.21	0.082	0.0123131	0.0276671
																	8	ENSG00000180543	TSPYL5	8:98285702-98290192	cg22328208	8:98289745	rs2853308	8:98279715	10030	C/T	T	0.32	-0.183	0.072	0.0124395	0.0276671
																	8	ENSG00000180543	TSPYL5	8:98285702-98290192	cg22328208	8:98289745	rs2439701	8:98273969	15776	C/T	T	0.32	-0.184	0.072	0.012744	0.0278641
																	8	ENSG00000180543	TSPYL5	8:98285702-98290192	cg22328208	8:98289745	rs2853309	8:98307565	-17820	C/T	T	0.56	-0.206	0.082	0.0133279	0.0279882
																	8	ENSG00000180543	TSPYL5	8:98285702-98290192	cg22328208	8:98289745	rs2853310	8:98281009	8736	T/C	C	0.32	-0.182	0.072	0.0134076	0.0279882
																	8	ENSG00000180543	TSPYL5	8:98285702-98290192	cg22328208	8:98289745	rs62508963	8:98298859	-9114	C/T	T	0.24	-0.205	0.081	0.0135994	0.0279882
																	8	ENSG00000180543	TSPYL5	8:98285702-98290192	cg22328208	8:98289745	rs72666257	8:98316631	-26886	C/T	T	0.23	-0.207	0.082	0.0136687	0.0279882
																	8	ENSG00000180543	TSPYL5	8:98285702-98290192	cg22328208	8:98289745	rs718760	8:98299726	-9981	C/A	A	0.24	-0.205	0.082	0.0140245	0.0282681
																	8	ENSG00000180543	TSPYL5	8:98285702-98290192	cg22328208	8:98289745	rs2451115	8:98275866	13879	C/G	G	0.31	-0.175	0.072	0.016724	0.0331908
																	8	ENSG00000180543	TSPYL5	8:98285702-98290192	cg22328208	8:98289745	rs1816371	8:98281912	7833	T/C	C	0.31	-0.171	0.071	0.0179155	0.0350167
																	8	ENSG00000180543	TSPYL5	8:98285702-98290192	cg22328208	8:98289745	rs2567771	8:98285120	4625	T/C	C	0.31	-0.17	0.071	0.0186776	0.0359614
																	8	ENSG00000180543	TSPYL5	8:98285702-98290192	cg22328208	8:98289745	rs2289496	8:98288164	1581	A/C	C	0.38	0.201	0.085	0.0202686	0.0380582
																	8	ENSG00000180543	TSPYL5	8:98285702-98290192	cg22328208	8:98289745	rs719477	8:98304039	-14294	T/C	C	0.58	-0.189	0.08	0.0203567	0.0380582
																	8	ENSG00000180543	TSPYL5	8:98285702-98290192	cg22328208	8:98289745	rs2635140	8:98302185	-12440	A/G	G	0.33	-0.173	0.074	0.0216218	0.0398459
