# Supplementary material for: Uncovering genetic mechanisms of kidney aging through transcriptomics, genomics, and epigenomics
Source: Kidney Int. 2019 Mar;95(3):624–35. doi: 10.1016/j.kint.2018.10.029 (PMC6390171; doi:10.1016/j.kint.2018.10.029)
Supplement: Table S25 — Overlap between mSNPs and eSNPs for TSPYL5. [file mmc32.xlsx]

## Sheet: Sheet1
Table S25. Overlap between mSNPs and eSNPs for TSPYL5. Chr – chromosome, Distance – distance in basepairs between a CpG site and a SNP, β – SNP regression coefficient, SE – standard error, FDR – false discovery rate.										Table S25. Overlap between mSNPs and eSNPs for TSPYL5. Chr – chromosome, Distance – distance in basepairs between a CpG site and a SNP, β – SNP regression coefficient, SE – standard error, FDR – false discovery rate.
Chr	Ensembl gene ID	Gene symbol	Gene location	CpG site ID	CpG site location	rsID	SNP location	Distance (basepairs)	Chr	Ensembl gene ID	Gene symbol	Gene location	CpG site ID	CpG site location	rsID	SNP location	Distance (basepairs)	Alleles	Alternate allele	mQTL analysis				eQTL analysis
																				β	SE	P-value	FDR	β	SE	P-value	Nominal P-value cut-off
8	ENSG00000180543	TSPYL5	8:98285702-98290192	cg22328208	8:98289745	rs1367917	8:98266645	23100	8	ENSG00000180543	TSPYL5	8:98285702-98290192	cg22328208	8:98289745	rs1367917	8:98266645	23100	T/C	C	-0.303	0.075	0.000118212	0.00193688	0.213	0.045	2.17916e-06	1.80603e-05
8	ENSG00000180543	TSPYL5	8:98285702-98290192	cg22328208	8:98289745	rs62507224	8:98264868	24877	8	ENSG00000180543	TSPYL5	8:98285702-98290192	cg22328208	8:98289745	rs62507224	8:98264868	24877	A/C	C	-0.302	0.075	0.000121846	0.00193688	0.213	0.045	2.27505e-06	1.80603e-05
8	ENSG00000180543	TSPYL5	8:98285702-98290192	cg22328208	8:98289745	rs7827580	8:98262509	27236	8	ENSG00000180543	TSPYL5	8:98285702-98290192	cg22328208	8:98289745	rs7827580	8:98262509	27236	G/C	C	-0.299	0.075	0.00012953	0.00193688	0.211	0.045	2.55933e-06	1.80603e-05
8	ENSG00000180543	TSPYL5	8:98285702-98290192	cg22328208	8:98289745	rs62507222	8:98257937	31808	8	ENSG00000180543	TSPYL5	8:98285702-98290192	cg22328208	8:98289745	rs62507222	8:98257937	31808	T/C	C	-0.293	0.075	0.000194333	0.00193688	0.202	0.045	7.74711e-06	1.80603e-05
8	ENSG00000180543	TSPYL5	8:98285702-98290192	cg22328208	8:98289745	rs72666247	8:98281062	8683	8	ENSG00000180543	TSPYL5	8:98285702-98290192	cg22328208	8:98289745	rs72666247	8:98281062	8683	C/T	T	-0.315	0.081	0.000195305	0.00193688	0.308	0.047	4.14215e-11	1.80603e-05
8	ENSG00000180543	TSPYL5	8:98285702-98290192	cg22328208	8:98289745	rs76602935	8:98274321	15424	8	ENSG00000180543	TSPYL5	8:98285702-98290192	cg22328208	8:98289745	rs76602935	8:98274321	15424	T/C	C	-0.314	0.081	0.000203284	0.00193688	0.308	0.047	5.6986e-11	1.80603e-05
8	ENSG00000180543	TSPYL5	8:98285702-98290192	cg22328208	8:98289745	rs7006149	8:98276570	13175	8	ENSG00000180543	TSPYL5	8:98285702-98290192	cg22328208	8:98289745	rs7006149	8:98276570	13175	G/A	A	-0.312	0.081	0.000210978	0.00193688	0.308	0.047	5.05605e-11	1.80603e-05
8	ENSG00000180543	TSPYL5	8:98285702-98290192	cg22328208	8:98289745	rs7010660	8:98277086	12659	8	ENSG00000180543	TSPYL5	8:98285702-98290192	cg22328208	8:98289745	rs7010660	8:98277086	12659	G/A	A	-0.312	0.081	0.000211871	0.00193688	0.308	0.047	5.02965e-11	1.80603e-05
8	ENSG00000180543	TSPYL5	8:98285702-98290192	cg22328208	8:98289745	rs2436043	8:98257021	32724	8	ENSG00000180543	TSPYL5	8:98285702-98290192	cg22328208	8:98289745	rs2436043	8:98257021	32724	C/T	T	-0.293	0.076	0.000213281	0.00193688	0.198	0.045	1.33523e-05	1.80603e-05
8	ENSG00000180543	TSPYL5	8:98285702-98290192	cg22328208	8:98289745	rs72666248	8:98281099	8646	8	ENSG00000180543	TSPYL5	8:98285702-98290192	cg22328208	8:98289745	rs72666248	8:98281099	8646	A/G	G	-0.31	0.08	0.000225183	0.00193688	0.305	0.046	4.75968e-11	1.80603e-05
8	ENSG00000180543	TSPYL5	8:98285702-98290192	cg22328208	8:98289745	rs62507237	8:98282018	7727	8	ENSG00000180543	TSPYL5	8:98285702-98290192	cg22328208	8:98289745	rs62507237	8:98282018	7727	G/C	C	-0.31	0.08	0.000225786	0.00193688	0.304	0.046	4.92559e-11	1.80603e-05
8	ENSG00000180543	TSPYL5	8:98285702-98290192	cg22328208	8:98289745	rs72666249	8:98282160	7585	8	ENSG00000180543	TSPYL5	8:98285702-98290192	cg22328208	8:98289745	rs72666249	8:98282160	7585	G/A	A	-0.31	0.081	0.000225978	0.00193688	0.306	0.046	4.39018e-11	1.80603e-05
8	ENSG00000180543	TSPYL5	8:98285702-98290192	cg22328208	8:98289745	rs72666245	8:98281011	8734	8	ENSG00000180543	TSPYL5	8:98285702-98290192	cg22328208	8:98289745	rs72666245	8:98281011	8734	G/A	A	-0.31	0.08	0.000226144	0.00193688	0.305	0.046	4.72796e-11	1.80603e-05
8	ENSG00000180543	TSPYL5	8:98285702-98290192	cg22328208	8:98289745	rs56240039	8:98285080	4665	8	ENSG00000180543	TSPYL5	8:98285702-98290192	cg22328208	8:98289745	rs56240039	8:98285080	4665	A/T	T	-0.309	0.08	0.000228544	0.00193688	0.306	0.046	4.01524e-11	1.80603e-05
8	ENSG00000180543	TSPYL5	8:98285702-98290192	cg22328208	8:98289745	rs62507236	8:98281939	7806	8	ENSG00000180543	TSPYL5	8:98285702-98290192	cg22328208	8:98289745	rs62507236	8:98281939	7806	A/C	C	-0.309	0.08	0.000231426	0.00193688	0.304	0.046	5.30548e-11	1.80603e-05
8	ENSG00000180543	TSPYL5	8:98285702-98290192	cg22328208	8:98289745	rs62507239	8:98287830	1915	8	ENSG00000180543	TSPYL5	8:98285702-98290192	cg22328208	8:98289745	rs62507239	8:98287830	1915	G/A	A	-0.31	0.081	0.000251704	0.00193688	0.307	0.047	5.19494e-11	1.80603e-05
8	ENSG00000180543	TSPYL5	8:98285702-98290192	cg22328208	8:98289745	rs57852481	8:98288141	1604	8	ENSG00000180543	TSPYL5	8:98285702-98290192	cg22328208	8:98289745	rs57852481	8:98288141	1604	C/G	G	-0.31	0.081	0.000255248	0.00193688	0.307	0.047	5.41977e-11	1.80603e-05
8	ENSG00000180543	TSPYL5	8:98285702-98290192	cg22328208	8:98289745	rs2513379	8:98261818	27927	8	ENSG00000180543	TSPYL5	8:98285702-98290192	cg22328208	8:98289745	rs2513379	8:98261818	27927	A/T	T	-0.244	0.069	0.00068961	0.0049422	0.199	0.042	1.76224e-06	1.80603e-05
8	ENSG00000180543	TSPYL5	8:98285702-98290192	cg22328208	8:98289745	rs2451112	8:98271834	17911	8	ENSG00000180543	TSPYL5	8:98285702-98290192	cg22328208	8:98289745	rs2451112	8:98271834	17911	G/A	A	-0.244	0.075	0.00154728	0.00957696	0.262	0.043	1.1353e-09	1.80603e-05
8	ENSG00000180543	TSPYL5	8:98285702-98290192	cg22328208	8:98289745	rs2439696	8:98271839	17906	8	ENSG00000180543	TSPYL5	8:98285702-98290192	cg22328208	8:98289745	rs2439696	8:98271839	17906	T/C	C	-0.244	0.075	0.00155904	0.00957696	0.262	0.043	1.16777e-09	1.80603e-05
8	ENSG00000180543	TSPYL5	8:98285702-98290192	cg22328208	8:98289745	rs2567772	8:98281080	8665	8	ENSG00000180543	TSPYL5	8:98285702-98290192	cg22328208	8:98289745	rs2567772	8:98281080	8665	G/A	A	-0.23	0.074	0.00264153	0.013608	0.287	0.043	1.58419e-11	1.80603e-05
8	ENSG00000180543	TSPYL5	8:98285702-98290192	cg22328208	8:98289745	rs2436042	8:98262162	27583	8	ENSG00000180543	TSPYL5	8:98285702-98290192	cg22328208	8:98289745	rs2436042	8:98262162	27583	A/G	G	-0.205	0.066	0.00277794	0.013608	0.193	0.04	1.79399e-06	1.80603e-05
8	ENSG00000180543	TSPYL5	8:98285702-98290192	cg22328208	8:98289745	rs2583507	8:98281025	8720	8	ENSG00000180543	TSPYL5	8:98285702-98290192	cg22328208	8:98289745	rs2583507	8:98281025	8720	G/C	C	-0.229	0.074	0.00278216	0.013608	0.286	0.042	1.77532e-11	1.80603e-05
8	ENSG00000180543	TSPYL5	8:98285702-98290192	cg22328208	8:98289745	rs1835744	8:98282426	7319	8	ENSG00000180543	TSPYL5	8:98285702-98290192	cg22328208	8:98289745	rs1835744	8:98282426	7319	C/G	G	-0.228	0.074	0.00286685	0.013608	0.286	0.043	1.80575e-11	1.80603e-05
8	ENSG00000180543	TSPYL5	8:98285702-98290192	cg22328208	8:98289745	rs2583503	8:98284737	5008	8	ENSG00000180543	TSPYL5	8:98285702-98290192	cg22328208	8:98289745	rs2583503	8:98284737	5008	C/T	T	-0.227	0.074	0.00293361	0.013608	0.287	0.043	1.72673e-11	1.80603e-05
8	ENSG00000180543	TSPYL5	8:98285702-98290192	cg22328208	8:98289745	rs55950114	8:98273962	15783	8	ENSG00000180543	TSPYL5	8:98285702-98290192	cg22328208	8:98289745	rs55950114	8:98273962	15783	C/G	G	-0.218	0.075	0.00453229	0.013608	0.227	0.04	1.3653e-08	1.80603e-05
8	ENSG00000180543	TSPYL5	8:98285702-98290192	cg22328208	8:98289745	rs56162347	8:98273976	15769	8	ENSG00000180543	TSPYL5	8:98285702-98290192	cg22328208	8:98289745	rs56162347	8:98273976	15769	C/T	T	-0.218	0.075	0.00453364	0.013608	0.227	0.04	1.36126e-08	1.80603e-05
8	ENSG00000180543	TSPYL5	8:98285702-98290192	cg22328208	8:98289745	rs112309851	8:98274438	15307	8	ENSG00000180543	TSPYL5	8:98285702-98290192	cg22328208	8:98289745	rs112309851	8:98274438	15307	A/G	G	-0.217	0.075	0.00458172	0.013608	0.227	0.04	1.3185e-08	1.80603e-05
8	ENSG00000180543	TSPYL5	8:98285702-98290192	cg22328208	8:98289745	rs56251638	8:98275304	14441	8	ENSG00000180543	TSPYL5	8:98285702-98290192	cg22328208	8:98289745	rs56251638	8:98275304	14441	A/G	G	-0.217	0.075	0.00465078	0.013608	0.227	0.04	1.29274e-08	1.80603e-05
8	ENSG00000180543	TSPYL5	8:98285702-98290192	cg22328208	8:98289745	rs72666238	8:98277303	12442	8	ENSG00000180543	TSPYL5	8:98285702-98290192	cg22328208	8:98289745	rs72666238	8:98277303	12442	G/A	A	-0.215	0.074	0.0048193	0.013608	0.226	0.04	1.2288e-08	1.80603e-05
8	ENSG00000180543	TSPYL5	8:98285702-98290192	cg22328208	8:98289745	rs72666239	8:98277481	12264	8	ENSG00000180543	TSPYL5	8:98285702-98290192	cg22328208	8:98289745	rs72666239	8:98277481	12264	C/T	T	-0.215	0.074	0.00484815	0.013608	0.226	0.04	1.22159e-08	1.80603e-05
8	ENSG00000180543	TSPYL5	8:98285702-98290192	cg22328208	8:98289745	rs62507229	8:98277748	11997	8	ENSG00000180543	TSPYL5	8:98285702-98290192	cg22328208	8:98289745	rs62507229	8:98277748	11997	T/C	C	-0.215	0.074	0.00486983	0.013608	0.226	0.04	1.21334e-08	1.80603e-05
8	ENSG00000180543	TSPYL5	8:98285702-98290192	cg22328208	8:98289745	rs62507230	8:98277793	11952	8	ENSG00000180543	TSPYL5	8:98285702-98290192	cg22328208	8:98289745	rs62507230	8:98277793	11952	C/T	T	-0.215	0.074	0.00487957	0.013608	0.226	0.04	1.20926e-08	1.80603e-05
8	ENSG00000180543	TSPYL5	8:98285702-98290192	cg22328208	8:98289745	rs62507231	8:98278225	11520	8	ENSG00000180543	TSPYL5	8:98285702-98290192	cg22328208	8:98289745	rs62507231	8:98278225	11520	C/T	T	-0.214	0.074	0.00493752	0.013608	0.225	0.04	1.20065e-08	1.80603e-05
8	ENSG00000180543	TSPYL5	8:98285702-98290192	cg22328208	8:98289745	rs62507232	8:98278514	11231	8	ENSG00000180543	TSPYL5	8:98285702-98290192	cg22328208	8:98289745	rs62507232	8:98278514	11231	A/G	G	-0.214	0.074	0.00494793	0.013608	0.225	0.04	1.19855e-08	1.80603e-05
8	ENSG00000180543	TSPYL5	8:98285702-98290192	cg22328208	8:98289745	rs7016892	8:98278553	11192	8	ENSG00000180543	TSPYL5	8:98285702-98290192	cg22328208	8:98289745	rs7016892	8:98278553	11192	G/C	C	-0.214	0.074	0.00495407	0.013608	0.225	0.04	1.20187e-08	1.80603e-05
8	ENSG00000180543	TSPYL5	8:98285702-98290192	cg22328208	8:98289745	rs6998943	8:98278700	11045	8	ENSG00000180543	TSPYL5	8:98285702-98290192	cg22328208	8:98289745	rs6998943	8:98278700	11045	T/C	C	-0.214	0.074	0.00501342	0.013608	0.225	0.039	1.18702e-08	1.80603e-05
8	ENSG00000180543	TSPYL5	8:98285702-98290192	cg22328208	8:98289745	rs6999128	8:98278798	10947	8	ENSG00000180543	TSPYL5	8:98285702-98290192	cg22328208	8:98289745	rs6999128	8:98278798	10947	T/C	C	-0.214	0.074	0.00501604	0.013608	0.225	0.039	1.18964e-08	1.80603e-05
8	ENSG00000180543	TSPYL5	8:98285702-98290192	cg22328208	8:98289745	rs6982853	8:98278864	10881	8	ENSG00000180543	TSPYL5	8:98285702-98290192	cg22328208	8:98289745	rs6982853	8:98278864	10881	C/G	G	-0.214	0.074	0.0050242	0.013608	0.225	0.039	1.18666e-08	1.80603e-05
8	ENSG00000180543	TSPYL5	8:98285702-98290192	cg22328208	8:98289745	rs72666241	8:98279233	10512	8	ENSG00000180543	TSPYL5	8:98285702-98290192	cg22328208	8:98289745	rs72666241	8:98279233	10512	C/T	T	-0.213	0.074	0.00509057	0.013608	0.225	0.039	1.19014e-08	1.80603e-05
8	ENSG00000180543	TSPYL5	8:98285702-98290192	cg22328208	8:98289745	rs62507233	8:98279522	10223	8	ENSG00000180543	TSPYL5	8:98285702-98290192	cg22328208	8:98289745	rs62507233	8:98279522	10223	T/C	C	-0.213	0.074	0.0051092	0.013608	0.224	0.039	1.19289e-08	1.80603e-05
8	ENSG00000180543	TSPYL5	8:98285702-98290192	cg22328208	8:98289745	rs6468542	8:98280022	9723	8	ENSG00000180543	TSPYL5	8:98285702-98290192	cg22328208	8:98289745	rs6468542	8:98280022	9723	T/G	G	-0.213	0.074	0.00514344	0.013608	0.224	0.039	1.18783e-08	1.80603e-05
8	ENSG00000180543	TSPYL5	8:98285702-98290192	cg22328208	8:98289745	rs77297062	8:98280592	9153	8	ENSG00000180543	TSPYL5	8:98285702-98290192	cg22328208	8:98289745	rs77297062	8:98280592	9153	C/T	T	-0.213	0.074	0.00515908	0.013608	0.224	0.039	1.19429e-08	1.80603e-05
8	ENSG00000180543	TSPYL5	8:98285702-98290192	cg22328208	8:98289745	rs6989116	8:98280294	9451	8	ENSG00000180543	TSPYL5	8:98285702-98290192	cg22328208	8:98289745	rs6989116	8:98280294	9451	G/A	A	-0.213	0.074	0.0051642	0.013608	0.224	0.039	1.1903e-08	1.80603e-05
8	ENSG00000180543	TSPYL5	8:98285702-98290192	cg22328208	8:98289745	rs62507234	8:98280481	9264	8	ENSG00000180543	TSPYL5	8:98285702-98290192	cg22328208	8:98289745	rs62507234	8:98280481	9264	T/A	A	-0.213	0.074	0.0051642	0.013608	0.224	0.039	1.19253e-08	1.80603e-05
8	ENSG00000180543	TSPYL5	8:98285702-98290192	cg22328208	8:98289745	rs7008860	8:98280192	9553	8	ENSG00000180543	TSPYL5	8:98285702-98290192	cg22328208	8:98289745	rs7008860	8:98280192	9553	T/C	C	-0.213	0.074	0.00516624	0.013608	0.224	0.039	1.19079e-08	1.80603e-05
8	ENSG00000180543	TSPYL5	8:98285702-98290192	cg22328208	8:98289745	rs62507235	8:98280566	9179	8	ENSG00000180543	TSPYL5	8:98285702-98290192	cg22328208	8:98289745	rs62507235	8:98280566	9179	C/T	T	-0.213	0.074	0.00516892	0.013608	0.224	0.039	1.19345e-08	1.80603e-05
8	ENSG00000180543	TSPYL5	8:98285702-98290192	cg22328208	8:98289745	rs6468543	8:98280132	9613	8	ENSG00000180543	TSPYL5	8:98285702-98290192	cg22328208	8:98289745	rs6468543	8:98280132	9613	A/G	G	-0.213	0.074	0.00516893	0.013608	0.224	0.039	1.18814e-08	1.80603e-05
8	ENSG00000180543	TSPYL5	8:98285702-98290192	cg22328208	8:98289745	rs2451111	8:98271050	18695	8	ENSG00000180543	TSPYL5	8:98285702-98290192	cg22328208	8:98289745	rs2451111	8:98271050	18695	C/T	T	-0.19	0.069	0.00705723	0.0182076	0.17	0.037	3.50387e-06	1.80603e-05
8	ENSG00000180543	TSPYL5	8:98285702-98290192	cg22328208	8:98289745	rs2513380	8:98271030	18715	8	ENSG00000180543	TSPYL5	8:98285702-98290192	cg22328208	8:98289745	rs2513380	8:98271030	18715	G/T	T	-0.186	0.068	0.00783241	0.0198114	0.169	0.036	3.06171e-06	1.80603e-05
8	ENSG00000180543	TSPYL5	8:98285702-98290192	cg22328208	8:98289745	rs2436048	8:98273017	16728	8	ENSG00000180543	TSPYL5	8:98285702-98290192	cg22328208	8:98289745	rs2436048	8:98273017	16728	G/A	A	-0.188	0.072	0.0111436	0.0266207	0.21	0.038	2.50569e-08	1.80603e-05
8	ENSG00000180543	TSPYL5	8:98285702-98290192	cg22328208	8:98289745	rs62508970	8:98313753	-24008	8	ENSG00000180543	TSPYL5	8:98285702-98290192	cg22328208	8:98289745	rs62508970	8:98313753	-24008	G/A	A	-0.21	0.082	0.0123131	0.0276671	0.212	0.045	2.28749e-06	1.80603e-05
8	ENSG00000180543	TSPYL5	8:98285702-98290192	cg22328208	8:98289745	rs2853308	8:98279715	10030	8	ENSG00000180543	TSPYL5	8:98285702-98290192	cg22328208	8:98289745	rs2853308	8:98279715	10030	C/T	T	-0.183	0.072	0.0124395	0.0276671	0.21	0.037	1.71014e-08	1.80603e-05
8	ENSG00000180543	TSPYL5	8:98285702-98290192	cg22328208	8:98289745	rs2439701	8:98273969	15776	8	ENSG00000180543	TSPYL5	8:98285702-98290192	cg22328208	8:98289745	rs2439701	8:98273969	15776	C/T	T	-0.184	0.072	0.012744	0.0278641	0.209	0.038	3.13903e-08	1.80603e-05
8	ENSG00000180543	TSPYL5	8:98285702-98290192	cg22328208	8:98289745	rs2853310	8:98281009	8736	8	ENSG00000180543	TSPYL5	8:98285702-98290192	cg22328208	8:98289745	rs2853310	8:98281009	8736	T/C	C	-0.182	0.072	0.0134076	0.0279882	0.209	0.037	2.04062e-08	1.80603e-05
8	ENSG00000180543	TSPYL5	8:98285702-98290192	cg22328208	8:98289745	rs62508963	8:98298859	-9114	8	ENSG00000180543	TSPYL5	8:98285702-98290192	cg22328208	8:98289745	rs62508963	8:98298859	-9114	C/T	T	-0.205	0.081	0.0135994	0.0279882	0.228	0.044	2.85347e-07	1.80603e-05
8	ENSG00000180543	TSPYL5	8:98285702-98290192	cg22328208	8:98289745	rs72666257	8:98316631	-26886	8	ENSG00000180543	TSPYL5	8:98285702-98290192	cg22328208	8:98289745	rs72666257	8:98316631	-26886	C/T	T	-0.207	0.082	0.0136687	0.0279882	0.21	0.045	3.12213e-06	1.80603e-05
8	ENSG00000180543	TSPYL5	8:98285702-98290192	cg22328208	8:98289745	rs718760	8:98299726	-9981	8	ENSG00000180543	TSPYL5	8:98285702-98290192	cg22328208	8:98289745	rs718760	8:98299726	-9981	C/A	A	-0.205	0.082	0.0140245	0.0282681	0.228	0.044	2.78308e-07	1.80603e-05
8	ENSG00000180543	TSPYL5	8:98285702-98290192	cg22328208	8:98289745	rs2451115	8:98275866	13879	8	ENSG00000180543	TSPYL5	8:98285702-98290192	cg22328208	8:98289745	rs2451115	8:98275866	13879	C/G	G	-0.175	0.072	0.016724	0.0331908	0.222	0.037	2.40942e-09	1.80603e-05
8	ENSG00000180543	TSPYL5	8:98285702-98290192	cg22328208	8:98289745	rs1816371	8:98281912	7833	8	ENSG00000180543	TSPYL5	8:98285702-98290192	cg22328208	8:98289745	rs1816371	8:98281912	7833	T/C	C	-0.171	0.071	0.0179155	0.0350167	0.22	0.037	1.83601e-09	1.80603e-05
8	ENSG00000180543	TSPYL5	8:98285702-98290192	cg22328208	8:98289745	rs2567771	8:98285120	4625	8	ENSG00000180543	TSPYL5	8:98285702-98290192	cg22328208	8:98289745	rs2567771	8:98285120	4625	T/C	C	-0.17	0.071	0.0186776	0.0359614	0.222	0.037	1.82395e-09	1.80603e-05
8	ENSG00000180543	TSPYL5	8:98285702-98290192	cg22328208	8:98289745	rs2635140	8:98302185	-12440	8	ENSG00000180543	TSPYL5	8:98285702-98290192	cg22328208	8:98289745	rs2635140	8:98302185	-12440	A/G	G	-0.173	0.074	0.0216218	0.0398459	0.203	0.038	1.23231e-07	1.80603e-05
