# Supplementary material for: Uncovering genetic mechanisms of kidney aging through transcriptomics, genomics, and epigenomics
Source: Kidney Int. 2019 Mar;95(3):624–35. doi: 10.1016/j.kint.2018.10.029 (PMC6390171; doi:10.1016/j.kint.2018.10.029)
Supplement: Table S26 — Functional annotation of the best mSNP for cg22328208 in the TRANSLATE Study. [file mmc33.xlsx]

## Sheet: Sheet1
Table S26. Functional annotation of the best mSNP for cg22328208 in TRANSLATE Study. Study Chromatin states of adult kidney have derived from Roadmap Epigenomics, 15_Quies – state 15 (quiescent), Ensembl VEP consequence, functional annotation from Ensembl Variant Effect Predictor, Distance – distance in basepairs from the closest boundary of the gene (0 means within bounds).								Table S26. Functional annotation of the best mSNP for cg22328208 in TRANSLATE Study. Study Chromatin states of adult kidney have derived from Roadmap Epigenomics, 15_Quies – state 15 (quiescent), Ensembl VEP consequence, functional annotation from Ensembl Variant Effect Predictor, Distance – distance in basepairs from the closest boundary of the gene (0 means within bounds).
Chr	rsID	SNP location	Alleles	Alternate allele	Alternate allele frequency	Associated CpG site	CpG site location	Distance from CpG site (basepairs)	Ensembl gene ID	Gene symbol	Gene location	Distance from closest boundary of the gene (basepairs)	Chromatin state in adult kidney	Ensembl VEP consequence	CpG chromatin state in adult kidney	CpG gene context
8	rs1367917	8:98266645	T/C	C	0.25	cg22328208	8:98289745	-23100	ENSG00000180543	TSPYL5	8:98285702-98290192	-23547	15_Quies	Intergenic	1_TssA	Exonic
