# Supplementary material for: Uncovering genetic mechanisms of kidney aging through transcriptomics, genomics, and epigenomics
Source: Kidney Int. 2019 Mar;95(3):624–35. doi: 10.1016/j.kint.2018.10.029 (PMC6390171; doi:10.1016/j.kint.2018.10.029)
Supplement: Table S27 — Chromatin interaction data from the 4DGenome database used in Figure S6. [file mmc34.xlsx]

## Sheet: Sheet1
Table S27. Chromatin interaction data from the 4DGenome database used in Figure 3. Data presented verbatim from the source. (https://4dgenome.research.chop.edu/). Each chromatin interaction is represented as one row in the table. For each interaction there is an "A" and "B" region denoting the two chromatin regions that exhibit a statistically significant physical interaction. "InteractorAChr", "…
InteractorAChr	InteractorAStart	InteractorAEnd	InteractorBChr	InteractorBStart	InteractorBEnd	Agene	Bgene	Detection_Method	Confidence_Score1	Confidence_Score2	Contact_Frequency	Pubmed_ID
chr8	98241284	98248689	chr8	98275399	98278633			Hi-C	0.001413	0.00107268	37	24141950
chr8	98241284	98248689	chr8	98285181	98291475		TSPYL5,ENSG00000180543	Hi-C	0.01066	0.00101192	28	24141950
chr8	98241284	98248689	chr8	98275399	98278633			Hi-C	0.001413	0.00107268	37	24141950
chr8	98241284	98248689	chr8	98285181	98291475		TSPYL5,ENSG00000180543	Hi-C	0.01066	0.00101192	28	24141950
chr8	98248867	98251247	chr8	98244811	98248689			Hi-C	0.04401	0.04059	15	24141950
chr8	98248867	98262873	chr8	98262874	98265686			Hi-C	0.006285	0.025707	43	24141950
chr8	98251248	98262873	chr8	98270888	98275398			Hi-C	0.007957	0.0315003	21	24141950
chr8	98251248	98262873	chr8	98278634	98281593			Hi-C	0.01965	0.00138129	14	24141950
chr8	98251248	98264727	chr8	98248690	98251247			Hi-C	0.003406	0.00139113	32	24141950
chr8	98262874	98263782	chr8	98251248	98262873			Hi-C	0.02047	0.000147354	13	24141950
chr8	98269327	98274020	chr8	98274629	98279819			ChIA-PET	1e-15	1e-15	6	22265404
chr8	98272706	98275398	chr8	98285181	98291475		TSPYL5,ENSG00000180543	Hi-C	0.04822	0.041328	17	24141950
chr8	98276919	98277204	chr8	98270888	98275398			Hi-C	0.0007581	1.51167e-05	21	24141950
chr8	98276919	98277204	chr8	98278634	98281593			Hi-C	0.02196	0.00904542	13	24141950
chr8	98285181	98287123	chr8	98291476	98295488			Hi-C	0.01703	0.038745	16	24141950
chr8	98248867	98251247	chr8	98244811	98248689			Hi-C	0.04401	0.04059	15	24141950
chr8	98248867	98262873	chr8	98262874	98265686			Hi-C	0.006285	0.025707	43	24141950
chr8	98248867	98251247	chr8	98244811	98248689			Hi-C	0.04401	0.04059	15	24141950
chr8	98248867	98262873	chr8	98262874	98265686			Hi-C	0.006285	0.025707	43	24141950
chr8	98248867	98251247	chr8	98244811	98248689			Hi-C	0.04401	0.04059	15	24141950
chr8	98248867	98262873	chr8	98262874	98265686			Hi-C	0.006285	0.025707	43	24141950
chr8	98248867	98251247	chr8	98244811	98248689			Hi-C	0.04401	0.04059	15	24141950
chr8	98248867	98262873	chr8	98262874	98265686			Hi-C	0.006285	0.025707	43	24141950
chr8	98248867	98251247	chr8	98244811	98248689			Hi-C	0.04401	0.04059	15	24141950
chr8	98248867	98262873	chr8	98262874	98265686			Hi-C	0.006285	0.025707	43	24141950
chr8	98248867	98262873	chr8	98262874	98265686			Hi-C	0.006285	0.025707	43	24141950
chr8	98251248	98262873	chr8	98270888	98275398			Hi-C	0.007957	0.0315003	21	24141950
chr8	98251248	98262873	chr8	98278634	98281593			Hi-C	0.01965	0.00138129	14	24141950
chr8	98251248	98264727	chr8	98248690	98251247			Hi-C	0.003406	0.00139113	32	24141950
chr8	98248867	98262873	chr8	98262874	98265686			Hi-C	0.006285	0.025707	43	24141950
chr8	98251248	98262873	chr8	98270888	98275398			Hi-C	0.007957	0.0315003	21	24141950
chr8	98251248	98262873	chr8	98278634	98281593			Hi-C	0.01965	0.00138129	14	24141950
chr8	98251248	98264727	chr8	98248690	98251247			Hi-C	0.003406	0.00139113	32	24141950
chr8	98248867	98262873	chr8	98262874	98265686			Hi-C	0.006285	0.025707	43	24141950
chr8	98251248	98262873	chr8	98270888	98275398			Hi-C	0.007957	0.0315003	21	24141950
chr8	98251248	98262873	chr8	98278634	98281593			Hi-C	0.01965	0.00138129	14	24141950
chr8	98251248	98264727	chr8	98248690	98251247			Hi-C	0.003406	0.00139113	32	24141950
chr8	98248867	98262873	chr8	98262874	98265686			Hi-C	0.006285	0.025707	43	24141950
chr8	98251248	98262873	chr8	98270888	98275398			Hi-C	0.007957	0.0315003	21	24141950
chr8	98251248	98262873	chr8	98278634	98281593			Hi-C	0.01965	0.00138129	14	24141950
chr8	98251248	98264727	chr8	98248690	98251247			Hi-C	0.003406	0.00139113	32	24141950
chr8	98248867	98262873	chr8	98262874	98265686			Hi-C	0.006285	0.025707	43	24141950
chr8	98251248	98262873	chr8	98270888	98275398			Hi-C	0.007957	0.0315003	21	24141950
chr8	98251248	98262873	chr8	98278634	98281593			Hi-C	0.01965	0.00138129	14	24141950
chr8	98251248	98264727	chr8	98248690	98251247			Hi-C	0.003406	0.00139113	32	24141950
chr8	98248867	98262873	chr8	98262874	98265686			Hi-C	0.006285	0.025707	43	24141950
chr8	98251248	98262873	chr8	98270888	98275398			Hi-C	0.007957	0.0315003	21	24141950
chr8	98251248	98262873	chr8	98278634	98281593			Hi-C	0.01965	0.00138129	14	24141950
chr8	98251248	98264727	chr8	98248690	98251247			Hi-C	0.003406	0.00139113	32	24141950
chr8	98269327	98274020	chr8	98274629	98279819			ChIA-PET	1e-15	1e-15	6	22265404
chr8	98269327	98274020	chr8	98274629	98279819			ChIA-PET	1e-15	1e-15	6	22265404
chr8	98248867	98251247	chr8	98244811	98248689			Hi-C	0.04401	0.04059	15	24141950
chr8	98248867	98251247	chr8	98244811	98248689			Hi-C	0.04401	0.04059	15	24141950
chr8	98251248	98264727	chr8	98248690	98251247			Hi-C	0.003406	0.00139113	32	24141950
chr8	98262874	98263782	chr8	98251248	98262873			Hi-C	0.02047	0.000147354	13	24141950
chr8	98248867	98262873	chr8	98262874	98265686			Hi-C	0.006285	0.025707	43	24141950
chr8	98251248	98262873	chr8	98270888	98275398			Hi-C	0.007957	0.0315003	21	24141950
chr8	98276919	98277204	chr8	98270888	98275398			Hi-C	0.0007581	1.51167e-05	21	24141950
chr8	98269327	98274020	chr8	98274629	98279819			ChIA-PET	1e-15	1e-15	6	22265404
chr8	98241284	98248689	chr8	98275399	98278633			Hi-C	0.001413	0.00107268	37	24141950
chr8	98251248	98262873	chr8	98278634	98281593			Hi-C	0.01965	0.00138129	14	24141950
chr8	98276919	98277204	chr8	98278634	98281593			Hi-C	0.02196	0.00904542	13	24141950
chr8	98241284	98248689	chr8	98285181	98291475		TSPYL5,ENSG00000180543	Hi-C	0.01066	0.00101192	28	24141950
chr8	98272706	98275398	chr8	98285181	98291475		TSPYL5,ENSG00000180543	Hi-C	0.04822	0.041328	17	24141950
chr8	98291476	98295488	chr8	98285181	98291475		TSPYL5,ENSG00000180543	Hi-C	0.04336	0.0485235	23	24141950
chr8	98251248	98264727	chr8	98248690	98251247			Hi-C	0.003406	0.00139113	32	24141950
chr8	98251248	98264727	chr8	98248690	98251247			Hi-C	0.003406	0.00139113	32	24141950
chr8	98251248	98264727	chr8	98248690	98251247			Hi-C	0.003406	0.00139113	32	24141950
chr8	98251248	98264727	chr8	98248690	98251247			Hi-C	0.003406	0.00139113	32	24141950
chr8	98251248	98264727	chr8	98248690	98251247			Hi-C	0.003406	0.00139113	32	24141950
chr8	98251248	98264727	chr8	98248690	98251247			Hi-C	0.003406	0.00139113	32	24141950
chr8	98251248	98264727	chr8	98248690	98251247			Hi-C	0.003406	0.00139113	32	24141950
chr8	98262874	98263782	chr8	98251248	98262873			Hi-C	0.02047	0.000147354	13	24141950
chr8	98262874	98263782	chr8	98251248	98262873			Hi-C	0.02047	0.000147354	13	24141950
chr8	98262874	98263782	chr8	98251248	98262873			Hi-C	0.02047	0.000147354	13	24141950
chr8	98262874	98263782	chr8	98251248	98262873			Hi-C	0.02047	0.000147354	13	24141950
chr8	98262874	98263782	chr8	98251248	98262873			Hi-C	0.02047	0.000147354	13	24141950
chr8	98262874	98263782	chr8	98251248	98262873			Hi-C	0.02047	0.000147354	13	24141950
chr8	98248867	98262873	chr8	98262874	98265686			Hi-C	0.006285	0.025707	43	24141950
chr8	98251248	98262873	chr8	98270888	98275398			Hi-C	0.007957	0.0315003	21	24141950
chr8	98276919	98277204	chr8	98270888	98275398			Hi-C	0.0007581	1.51167e-05	21	24141950
chr8	98251248	98262873	chr8	98270888	98275398			Hi-C	0.007957	0.0315003	21	24141950
chr8	98276919	98277204	chr8	98270888	98275398			Hi-C	0.0007581	1.51167e-05	21	24141950
chr8	98251248	98262873	chr8	98278634	98281593			Hi-C	0.01965	0.00138129	14	24141950
chr8	98276919	98277204	chr8	98278634	98281593			Hi-C	0.02196	0.00904542	13	24141950
chr8	98251248	98262873	chr8	98278634	98281593			Hi-C	0.01965	0.00138129	14	24141950
chr8	98276919	98277204	chr8	98278634	98281593			Hi-C	0.02196	0.00904542	13	24141950
