# Supplementary material for: Uncovering genetic mechanisms of kidney aging through transcriptomics, genomics, and epigenomics
Source: Kidney Int. 2019 Mar;95(3):624–35. doi: 10.1016/j.kint.2018.10.029 (PMC6390171; doi:10.1016/j.kint.2018.10.029)
Supplement: Table S28 — Postimputation quality control for eQTL analysis in the TRANSLATE Study and TCGA. [file mmc35.xlsx]

## Sheet: Sheet1
Table S28. Post-imputation Quality Control for eQTL Analysis in TRANSLATE Study and TCGA. MAF – Minor allele frequency, R2 – The percentage of the response variable variation that is explained by a linear model. HWE – Hardy Weinberg Equilibrium, SNP – single nucleotide polymorphism.
	Post-imputation quality control filter	Number of variants
TRANSLATE Study	Initial set of variants	47100201
	Duplicated positions	474948
	R2 < 0.4	35266275
	MAF < 0.05	39586101
	Not SNP	2955459
	HWE < 1E-6	15
	Final set of SNPs	5764267
TCGA	Initial set of variants	47101134
	Duplicated positions	474948
	MAF <0 .05	39447199
	R2 <0 .4	34907262
	Not SNP	2955459
	HWE < 1E-6	389
	Final set of SNPs	5893977
