# Supplementary material for: Uncovering genetic mechanisms of kidney aging through transcriptomics, genomics, and epigenomics
Source: Kidney Int. 2019 Mar;95(3):624–35. doi: 10.1016/j.kint.2018.10.029 (PMC6390171; doi:10.1016/j.kint.2018.10.029)
Supplement: Table S29 — Postimputation quality control for mQTL analysis in the TRANSLATE Study. [file mmc36.xlsx]

## Sheet: Sheet1
Table S29. Post-imputation Quality Control for mQTL Analysis in TRANSLATE Study. MAF – Minor allele frequency, R2 – percentage of the response variable variation that is explained by a linear model, HWE – Hardy Weinberg Equilibrium, SNP – single nucleotide polymorphism.
Post-imputation quality control filter	Number of variants
Initial set of variants	47100201
Duplicated positions	474948
R2 < 0.4	35266275
MAF < 0.05	39669783
Not SNP	2955459
HWE < 1E-6	4
Final set of SNPs	5689943
